# Supplementary material for: Streptococcus suis infection on European farms is associated with an altered tonsil microbiome and resistome
Source: Microb Genom. 2024 Dec 19;10(12):001334. doi: 10.1099/mgen.0.001334 (PMC11657566; doi:10.1099/mgen.0.001334)
Supplement: Uncited Supplementary Material 2. [file mgen-10-01334-s002.xlsx]

## Sheet: S1
Table S1. Case-control associations for ASVs.
ASV	Case	Control	Ratio	Mean	wilcox_unpaired	wilcox_unpaired_fdr	Sequence	Kingdom	Phylum	Class	Order	Family	Genus	Species	Binomial
ASV00029_Prevotella_Unclassified	1.7674	0.687586	2.57045	1.2275	0.000835772	0.070691	TGAGGAATATTGGTCAATGGGCGAGAGCCTGAACCAGCCAAGTAGCGTGCAGGATGACGGCCCTATGGGTTGTAAACTGCTTTTATACGGGGATAAATGACGCCACGTGTGGTGTTTTGCAGGTACCGTATGAATAAGGACCGGCTAATTCCGTGCCAGCAGCCGCGGTAATACGGAAGGTCCGGGCGTTATCCGGATTTATTGGGTTTAAAGGGAGCGTAGGCCGTCTGTCAAGCGTGCTGTGAAATGTACCGGCTCAACCGGTGACGTGCAGCGCGAACTGTCGGACTTGAGTATGCAGGAAGTAGGCGGAATTCATGGTGTAGCGGTGAAATGCTTAGATATCATGAAGAACTCCGATTGCGAAGGCAGCTTACTGTAGCATTACTGACGCTGATG…	Bacteria	Bacteroidota	Bacteroidia	Bacteroidales	Prevotellaceae	Prevotella	Unclassified	Prevotella_Unclassified
ASV00011_Actinobacillus_minor	0.216108	0.636528	0.33951	0.426318	0.00180918	0.070691	TGGGGAATATTGCACAATGGGGGGAACCCTGATGCAGCCATGCCGCGTGAATGAAGAAGGCCTTCGGGTTGTAAAGTTCTTTCGGTGATGAGGAAGGTGTTTGTTTTAATAGAGCAAGCAATTGACGTTAGTCACAGAAGAAGCACCGGCTAACTCCGTGCCAGCAGCCGCGGTAATACGGAGGGTGCGAGCGTTAATCGGAATGACTGGGCGTAAAGGGCACGCAGGCGGTGACTTAAGTGAGATGTGAAAGCCCCGAGCTTAACTTGGGAATTGCATTTCATACTGGGTCGCTAGAGTACTTTAGGGAGGGGTAGAATTCCACGTGTAGCGGTGAAATGCGTAGAGATGTGGAGGAATACCGAAGGCGAAGGCAGCCCCTTGGGAATGTACTGACGC…	Bacteria	Proteobacteria	Gammaproteobacteria	Pasteurellales	Pasteurellaceae	Actinobacillus	minor	Actinobacillus_minor
ASV00021_Fusobacterium_gastrosuis	3.6004	1.52988	2.35339	2.56514	0.00190879	0.070691	TGGGGAATATTGGACAATGGACCAAGAGTCTGATCCAGCAATTCTGTGTGCACGATGAAGTTTTTCGGAATGTAAAGTGCTTTCAGTTGGGAAGAAGAAAGTGACGGTACCAACAGAAGAAGCGACGGCTAAATACGTGCCAGCAGCCGCGGTAATACGTATGTCGCAAGCGTTATCCGGATTTATTGGGCGTAAAGCGCGTCTAGGCGGCATAGTAAGTCTGATGTGAAAATGCGGGGCTCAACTCCGTATTGCGTTGGAAACTGCTATGCTAGAGTACTGGAGAGGTAAGCGGAACTACAAGTGTAGAGGTGAAATTCGTAGATATTTGTAGGAATGCCGATGGGGAAGCCAGCTTACTGGACAGATACTGACGCTAAAGCGCGAAAGCGTGGGTAG…	Bacteria	Fusobacteriota	Fusobacteriia	Fusobacteriales	Fusobacteriaceae	Fusobacterium	gastrosuis	Fusobacterium_gastrosuis
ASV00003_Alloprevotella_Unclassified	3.67655	2.19398	1.67575	2.93527	0.00201076	0.070691	TGAGGAATATTGGTCAATGGGCGAGAGCCTGAACCAGCCAAGTAGCGTGCAGGATGACGGCCCTCTGGGTTGTAAACTGCTTTTATACGGGGGTAAAAAACGCCACGTGTGGCGTCTTGCAAGTACCGTAAGAAAAAGGACCGGCTAATTCCGTGCCAGCAGCCGCGGTAATACGGAAGGTTCGGGCGTTATCCGGATTTATTGGGTTTAAAGGGAGCGTAGGCGGGTGTTTAAGTCAGCTGTGAAAGTTTGAGGCTCAACCTTAAAATTGCAGTTGATACTGGATACCTTGAGTGTGCGCAGCGGCATTGGAATTCGTAGTGTAGCGGTGAAATGCTTAGATATTACGAAGAACTCCGATCGCGAAGGCATATGCCGGGAGCACAACTGACGCTGAGG…	Bacteria	Bacteroidota	Bacteroidia	Bacteroidales	Prevotellaceae	Alloprevotella	Unclassified	Alloprevotella_Unclassified
ASV00081_Terrisporobacter_mayombei	0.214109	0.396477	0.540029	0.305293	0.00214215	0.070691	TGGGGAATATTGCACAATGGGCGAAAGCCTGATGCAGCAACGCCGCGTGAGCGATGAAGGCCTTCGGGTCGTAAAGCTCTGTCCTCAAGGAAGATAATGACGGTACTTGAGGAGGAAGCCCCGGCTAACTACGTGCCAGCAGCCGCGGTAATACGTAGGGGGCTAGCGTTATCCGGATTTACTGGGCGTAAAGGGTGCGTAGGTGGTTTCTTAAGTCAGGAGTGAAAGGCTACGGCTCAACCGTAGTAAGCTCTTGAAACTGGGAAACTTGAGTGCAGGAGAGGAAAGTGGAATTCCTAGTGTAGCGGTGAAATGCGTAGATATTAGGAGGAACACCAGTAGCGAAGGCGGCTTTCTGGACTGTAACTGACACTGAGGCACGAAAGCGTGGGGAGCAAA…	Bacteria	Firmicutes	Clostridia	Peptostreptococcales-Tissierellales	Peptostreptococcaceae	Terrisporobacter	mayombei	Terrisporobacter_mayombei
ASV00137_Bergeyella_porcorum	0.318631	0.160089	1.99034	0.23936	0.00542128	0.149085	TGAGGAATATTGGACAATGGGTGGAAGCCTGATCCAGCCATCCCGCGTGAAGGAATAAGGACCTATGGTTTGTAAACTTCTTTTATACAGGGATAAACCTACCCTCGTGAGGGTAGCTGAAGGTACTGTATGAATAAGCACCGGCTAACTCCGTGCCAGCAGCCGCGGTAATACGGAGGGTGCAAGCGTTATCCGGATTTATTGGGTTTAAAGGGTCCGTAGGCGGGCTCGTAAGTCAGTGGTGAAAGCCTGCAGCTTAACTGTAGAACTGCCGTTGATACTGCGAGTCTTGAGTGTAGTTGAGGTAGCTGGAATGAGTAGTGTAGCGGTGAAATGCATAGATATTACTCAGAACACCGATTGCGAAGGCAGGTTACCAAGTTACAACTGACGCTGATG…	Bacteria	Bacteroidota	Bacteroidia	Flavobacteriales	Weeksellaceae	Bergeyella	porcorum	Bergeyella_porcorum
ASV00048_Clostridium sensu stricto 1_disporicum	0.381046	0.739973	0.514946	0.56051	0.0078326	0.163059	TGGGGAATATTGCACAATGGGGGAAACCCTGATGCAGCAACGCCGCGTGAGTGATGACGGCCTTCGGGTTGTAAAGCTCTGTCTTCAGGGACGATAATGACGGTACCTGAGGAGGAAGCCACGGCTAACTACGTGCCAGCAGCCGCGGTAATACGTAGGTGGCGAGCGTTGTCCGGATTTACTGGGCGTAAAGGGAGCGTAGGCGGATTTTTAAGTGAGATGTGAAATACTCGGGCTTAACCTGAGTGCTGCATTTCAAACTGGAAGTCTAGAGTGCAGGAGAGGAGAAGGGAATTCCTAGTGTAGCGGTGAAATGCGTAGAGATTAGGAAGAACACCAGTGGCGAAGGCGCTTCTCTGGACTGTAACTGACGCTGAGGCTCGAAAGCGTGGGGAGCAA…	Bacteria	Firmicutes	Clostridia	Clostridiales	Clostridiaceae	Clostridium sensu stricto 1	disporicum	Clostridium sensu stricto 1_disporicum
ASV00132_Agathobacter_Unclassified	0.0890958	0.203845	0.437075	0.146471	0.0079059	0.163059	TGGGGAATATTGCACAATGGGGGAAACCCTGATGCAGCGACGCCGCGTGAACGAAGAAGTATTTCGGTATGTAAAGTTCTATCAGCAGGGAAGATAATGACGGTACCTGACTAAGAAGCACCGGCTAAATACGTGCCAGCAGCCGCGGTAATACGTATGGTGCAAGCGTTATCCGGATTTACTGGGTGTAAAGGGAGCGCAGGCGGTGCGGCAAGTCTGATGTGAAAGCCCGGGGCTCAACCCCGGTACTGCATTGGAAACTGTCGTACTAGAGTGTCGGAGGGGTAAGTGGAATTCCTAGTGTAGCGGTGAAATGCGTAGATATTAGGAGGAACACCAGTGGCGAAGGCGGCTTACTGGACGATAACTGACGCTGAGGCTCGAAAGCGTGGGGAGCAA…	Bacteria	Firmicutes	Clostridia	Lachnospirales	Lachnospiraceae	Agathobacter	Unclassified	Agathobacter_Unclassified
ASV00122_Streptococcus_suis	0.200122	0.267697	0.747567	0.23391	0.0107971	0.197946	TAGGGAATCTTCGGCAATGGGGGCAACCCTGACCGAGCAACGCCGCGTGAGTGAAGAAGGTTTTCGGATCGTAAAGCTCTGTTGTAAGAGAAGAACTGTGAGAAGAGTGGAAAGTTTCTCACTTGACGGTATCTTACCAGAAAGGGACGGCTAACTACGTGCCAGCAGCCGCGGTAATACGTAGGTCCCAAGCGTTGTCCGGATTTATTGGGCGTAAAGCGAGCGCAGGCGGTTTGATAAGTCTGAAGTAAAAGGCTGTGGCTTAACCATAGTACGCTTTGGAAACTGTCAAACTTGAGTGCAGAAGGGGAGAGTGGAATTCCATGTGTAGCGGTGAAATGCGTAGATATATGGAGGAACACCGGTGGCGAAAGCGGCTCTCTGGTCTGTAACTGACGC…	Bacteria	Firmicutes	Bacilli	Lactobacillales	Streptococcaceae	Streptococcus	suis	Streptococcus_suis
ASV00036_Rothia_nasimurium	0.47809	0.908671	0.526142	0.69338	0.0136522	0.213045	TGGGGAATATTGCACAATGGGCGCAAGCCTGATGCAGCGACGCCGCGTGAGGGATGACGGCCTTCGGGTTGTAAACCTCTTTCAGCAGGGAAGAAGCGAAAGTGACGGTACCTGCAGAAGAAGCGCCGGCTAACTACGTGCCAGCAGCCGCGGTAATACGTAGGGCGCGAGCGTTGTCCGGAATTATTGGGCGTAAAGAGCTTGTAGGCGGTTTGTCGCGTCTGCTGTGAAAGCCCGGGGCTTAACCCCGGGTTTGCAGTGGGTACGGGCTAACTAGAGTGCAGTAGGGGAGACTGGAATTCCTGGTGTAGCGGTGAAATGCGCAGATATCAGGAGGAACACCAATGGCGAAGGCAGGTCTCTGGGCTGTAACTGACGCTGAGAAGCGAAAGCATGGGG…	Bacteria	Actinobacteriota	Actinobacteria	Micrococcales	Micrococcaceae	Rothia	nasimurium	Rothia_nasimurium
ASV00001_Moraxella_porci/pluranimalium	3.71048	8.1449	0.455559	5.92769	0.014203	0.213045	TGGGGAATATTGGACAATGGGCGAAAGCCTGATCCAGCCATGCCGCGTGTGTGAAGAAGGCCTTTTGGTTGTAAAGCACTTTAAGTAGGGAGGAAAAGCTAATGGTTAATACCCATTAGCCCTGACGTTACCTACAGAATAAGCACCGGCTAACTCTGTGCCAGCAGCCGCGGTAATACAGAGGGTGCAAGCGTTAATCGGAATTACTGGGCGTAAAGCGCGCGTAGGTGGTTACTTAAGTCAGATGTGAAAGCCCCGGGCTTAACCTGGGAACTGCATCTGATACTGGGTGACTAGAGTAGGTGAGAGGGGAGTAGAATTCCAGGTGTAGCGGTGAAATGCGTAGAGATCTGGAGGAATACCGATGGCGAAGGCAGCTCCCTGGCATCATACTGACAC…	Bacteria	Proteobacteria	Gammaproteobacteria	Pseudomonadales	Moraxellaceae	Moraxella	porci/pluranimalium	Moraxella_porci/pluranimalium
ASV00117_Prevotella_copri	0.147823	0.291083	0.507838	0.219453	0.0164014	0.217371	TGAGGAATATTGGTCAATGGGCGAGAGCCTGAACCAGCCAAGTAGCGTGCAGGACGACGGCCCTATGGGTTGTAAACTGCTTTTATAAGGGAATAAAGTGAGTCTCGTGAGACTTTTTGCATGTACCTTATGAATAAGGACCGGCTAATTCCGTGCCAGCAGCCGCGGTAATACGGAAGGTCCGGGCGTTATCCGGATTTATTGGGTTTAAAGGGAGCGTAGGCCGGAGATTAAGCGTGTTGTGAAATGTAGACGCTCAACGTCTGCACTGCAGCGCGAACTGGTTTCCTTGAGTACGCACAAAGTGGGCGGAATTCGTGGTGTAGCGGTGAAATGCTTAGATATCACGAAGAACTCCGATTGCGAAGGCAGCTCACTGGAGCGCAACTGACGCTGAAG…	Bacteria	Bacteroidota	Bacteroidia	Bacteroidales	Prevotellaceae	Prevotella	copri	Prevotella_copri
ASV00006_Streptococcus_suis	1.98553	2.6167	0.758793	2.30112	0.0171262	0.217371	TAGGGAATCTTCGGCAATGGGGGCAACCCTGACCGAGCAACGCCGCGTGAGTGAAGAAGGTTTTCGGATCGTAAAGCTCTGTTGTAAGAGAAGAACTGTGAGAAGAGTGGAAAGTTTCTCACTTGACGGTATCTTACCAGAAAGGGACGGCTAACTACGTGCCAGCAGCCGCGGTAATACGTAGGTCCCGAGCGTTGTCCGGATTTATTGGGCGTAAAGCGAGCGCAGGCGGTTTGATAAGTCTGAAGTAAAAGGCTGTGGCTTAACCATAGTACGCTTTGGAAACTGTCAAACTTGAGTGCAGAAGGGGAGAGTGGAATTCCATGTGTAGCGGTGAAATGCGTAGATATATGGAGGAACACCGGTGGCGAAAGCGGCTCTCTGGTCTGTAACTGACGC…	Bacteria	Firmicutes	Bacilli	Lactobacillales	Streptococcaceae	Streptococcus	suis	Streptococcus_suis
ASV00104_Lactobacillus_johnsonii/taiwanensis/prophage/hominis	0.21343	0.302839	0.704766	0.258134	0.0214345	0.24134	TAGGGAATCTTCCACAATGGACGAAAGTCTGATGGAGCAACGCCGCGTGAGTGAAGAAGGGTTTCGGCTCGTAAAGCTCTGTTGGTAGTGAAGAAAGATAGAGGTAGTAACTGGCCTTTATTTGACGGTAATTACTTAGAAAGTCACGGCTAACTACGTGCCAGCAGCCGCGGTAATACGTAGGTGGCAAGCGTTGTCCGGATTTATTGGGCGTAAAGCGAGTGCAGGCGGTTCAATAAGTCTGATGTGAAAGCCTTCGGCTCAACCGGAGAATTGCATCAGAAACTGTTGAACTTGAGTGCAGAAGAGGAGAGTGGAACTCCATGTGTAGCGGTGGAATGCGTAGATATATGGAAGAACACCAGTGGCGAAGGCGGCTCTCTGGTCTGCAACTGACGC…	Bacteria	Firmicutes	Bacilli	Lactobacillales	Lactobacillaceae	Lactobacillus	johnsonii/taiwanensis/prophage/hominis	Lactobacillus_johnsonii/taiwanensis/prophage/hominis
ASV00018_Streptococcus_suis	1.59958	2.05318	0.779075	1.82638	0.02194	0.24134	TAGGGAATCTTCGGCAATGGGGGCAACCCTGACCGAGCAACGCCGCGTGAGTGAAGAAGGTTTTCGGATCGTAAAGCTCTGTTGTAAGAGAAGAACGTGTGTGAGAGTGGAAAGTTCACACAGTGACGGTATCTTACCAGAAAGGGACGGCTAACTACGTGCCAGCAGCCGCGGTAATACGTAGGTCCCGAGCGTTGTCCGGATTTATTGGGCGTAAAGCGAGCGCAGGCGGTTTGATAAGTCTGAAGTAAAAGGCTGTGGCTTAACCATAGTACGCTTTGGAAACTGTCAAACTTGAGTGCAGAAGGGGAGAGTGGAATTCCATGTGTAGCGGTGAAATGCGTAGATATATGGAGGAACACCGGTGGCGAAAGCGGCTCTCTGGTCTGTAACTGACGC…	Bacteria	Firmicutes	Bacilli	Lactobacillales	Streptococcaceae	Streptococcus	suis	Streptococcus_suis
ASV00034_Actinobacillus_minor	0.130239	0.390076	0.333881	0.260157	0.030031	0.309694	TGGGGAATATTGCACAATGGGGGGAACCCTGATGCAGCCATGCCGCGTGAATGAAGAAGGCCTTCGGGTTGTAAAGTTCTTTCGGTGATGAGGAAGGTGTTTGTTTTAATAGAACAAGCAATTGACGTTAGTCACAGAAGAAGCACCGGCTAACTCCGTGCCAGCAGCCGCGGTAATACGGAGGGTGCGAGCGTTAATCGGAATGACTGGGCGTAAAGGGCACGCAGGCGGTGACTTAAGTGAGATGTGAAAGCCCCGAGCTTAACTTGGGAATTGCATTTCATACTGGGTCGCTAGAGTACTTTAGGGAGGGGTAGAATTCCACGTGTAGCGGTGAAATGCGTAGAGATGTGGAGGAATACCGAAGGCGAAGGCAGCCCCTTGGGAATGTACTGACGC…	Bacteria	Proteobacteria	Gammaproteobacteria	Pasteurellales	Pasteurellaceae	Actinobacillus	minor	Actinobacillus_minor
ASV00174_Actinobacillus_A. indolicus/H. parasuis	0.262794	0.158375	1.65931	0.210584	0.0397515	0.376099	TGGGGAATATTGCACAATGGGGGGAACCCTGATGCAGCCATGCCGCGTGAATGAAGAAGGCCTTCGGGTTGTAAAGTTCTTTCGGTGATGAGGAAGGTGTTTGTTTTAATAGAACAAGCAATTGACGTTAGTCACAGAAGAAGCACCGGCTAACTCCGTGCCAGCAGCCGCGGTAATACGGAGGGTGCGAGCGTTAATCGGAATGACTGGGCGTAAAGGGCACGCAGGCGGTGACTTAAGTGAGATGTGAAAGCCCCGAGCTTAACTTGGGAATTGCATTTCATACTGGGTTGCTAGAGTATTTTAGGGAGGGGTAGAATTCCACGTGTAGCGGTGAAATGCGTAGAGATGTGGAGGAATACCGAAGGCGAAGGCAGCCCCTTGGGAAAATACTGACGC…	Bacteria	Proteobacteria	Gammaproteobacteria	Pasteurellales	Pasteurellaceae	Actinobacillus	A. indolicus/H. parasuis	Actinobacillus_A. indolicus/H. parasuis
ASV00025_Actinobacillus_minor	0.0669994	0.161661	0.414444	0.11433	0.041029	0.376099	TGGGGAATATTGCACAATGGGGGGAACCCTGATGCAGCCATGCCGCGTGAATGAAGAAGGCCTTCGGGTTGTAAAGTTCTTTCGGTGATGAGGAAGGCGGTTGTTTTAATAGAACAATCGATTGACGTTAGTCACAGAAGAAGCACCGGCTAACTCCGTGCCAGCAGCCGCGGTAATACGGAGGGTGCGAGCGTTAATCGGAATGACTGGGCGTAAAGGGCACGCAGGCGGTGACTTAAGTGAGATGTGAAAGCCCCGAGCTTAACTTGGGAATTGCATTTCATACTGGGTCGCTAGAGTACTTTAGGGAGGGGTAGAATTCCACGTGTAGCGGTGAAATGCGTAGAGATGTGGAGGAATACCGAAGGCGAAGGCAGCCCCTTGGGAATGTACTGACGC…	Bacteria	Proteobacteria	Gammaproteobacteria	Pasteurellales	Pasteurellaceae	Actinobacillus	minor	Actinobacillus_minor
ASV00195_Moraxella_lacunata	0.162107	0.165165	0.98149	0.163636	0.0488234	0.423992	TGGGGAATATTGGACAATGGGCGAAAGCCTGATCCAGCCATGCCGCGTGTGTGAAGAAGGCCTTTTGGTTGTAAAGCACTTTAAGTGGGGAGGAAAAGCTTGTGGTTAATACCCATAAGCCCTGACGTTACCCACAGAATAAGCACCGGCTAACTCTGTGCCAGCAGCCGCGGTAATACAGAGGGTGCAAGCGTTAATCGGAATTACTGGGCGTAAAGCGAGCGTAGGTGGTTATTTAAGTCAGATGTGAAAGCCCTGGGCTCAACCTAGGAACTGCATCTGATACTGGATAACTAGAGTAGGTGAGAGGGAAGTAGAATTCCAGGTGTAGCGGTGAAATGCGTAGAGATCTGGAGGAATACCGATGGCGAAGGCAGCTTCCTGGCATCATACTGACAC…	Bacteria	Proteobacteria	Gammaproteobacteria	Pseudomonadales	Moraxellaceae	Moraxella	lacunata	Moraxella_lacunata
ASV00052_Lactobacillus_amylovorus/acidophilus/ultunensis	0.768354	0.656076	1.17114	0.712215	0.0529549	0.436878	TAGGGAATCTTCCACAATGGACGCAAGTCTGATGGAGCAACGCCGCGTGAGTGAAGAAGGTTTTCGGATCGTAAAGCTCTGTTGTTGGTGAAGAAGGATAGAGGTAGTAACTGGCCTTTATTTGACGGTAATCAACCAGAAAGTCACGGCTAACTACGTGCCAGCAGCCGCGGTAATACGTAGGTGGCAAGCGTTGTCCGGATTTATTGGGCGTAAAGCGAGCGCAGGCGGAAAAATAAGTCTAATGTGAAAGCCCTCGGCTTAACCGAGGAACTGCATCGGAAACTGTTTTTCTTGAGTGCAGAAGAGGAGAGTGGAACTCCATGTGTAGCGGTGGAATGCGTAGATATATGGAAGAACACCAGTGGCGAAGGCGGCTCTCTGGTCTGCAACTGACGC…	Bacteria	Firmicutes	Bacilli	Lactobacillales	Lactobacillaceae	Lactobacillus	amylovorus/acidophilus/ultunensis	Lactobacillus_amylovorus/acidophilus/ultunensis
ASV00149_Actinobacillus_porcinus	0.371692	0.0795603	4.67183	0.225626	0.0565299	0.444164	TGGGGAATATTGCACAATGGGGGGAACCCTGATGCAGCCATGCCGCGTGAATGAAGAAGGCCTTCGGGTTGTAAAGTTCTTTCGGTGATGAGGAAGGTGTTTGTTTGAATAGGACAAGCAATTGACGTTAGTCACAGAAGAAGCACCGGCTAACTCCGTGCCAGCAGCCGCGGTAATACGGAGGGTGCGAGCGTTAATCGGAATAACTGGGCGTAAAGGGCACGCAGGCGGTGACTTAAGTGAGATGTGAAAGCCCCGAGCTTAACTTGGGAATTGCATTTCATACTGGGTCGCTAGAGTACTTTAGGGAGGGGTAGAATTCCACGTGTAGCGGTGAAATGCGTAGAGATGTGGAGGAATACCGAAGGCGAAGGCAGCCCCTTGGGAATGTACTGACGC…	Bacteria	Proteobacteria	Gammaproteobacteria	Pasteurellales	Pasteurellaceae	Actinobacillus	porcinus	Actinobacillus_porcinus
ASV00125_Dielma_Unclassified	0.42921	0.147255	2.91474	0.288233	0.0643987	0.48299	TAGGGAATTTTCCACAATGGGGGCAACCCTGATGGAGCAATGCCGCGTGAGTGAAGACGCAATTCGTTGTGTAAAGCTCTGTTGTAAGGGAAGAATAAGGAGTGTAGGAAATGGCACTTTGATGACGGTACCTTACCAGAAAGCCACGGCTAACTACGTGCCAGCAGCCGCGGTAATACGTAGGTGGCAAGCGTTATCCGGAATTATTGGGCGTAAAGGGTGCGCAGGCGGTTCGATAAGTTTGAGGTAAAAGGTCACAGCTCAACTGTGGTATGCCTTGAAAACTGTTGGACTAGAGTGCAGGAGAGGGTGATGGAATTCCATGTGTAGCGGTAAAATGCGTAGATATATGGAGGAACACCAGTGGCGAAGGCGGTCACCTGGCCTGTAACTGACGCT…	Bacteria	Firmicutes	Bacilli	Erysipelotrichales	Erysipelotrichaceae	Dielma	Unclassified	Dielma_Unclassified
ASV00017_Streptococcus_suis	0.598912	0.985107	0.607967	0.79201	0.076794	0.513016	TAGGGAATCTTCGGCAATGGGGGCAACCCTGACCGAGCAACGCCGCGTGAGTGAAGAAGGTTTTCGGATCGTAAAGCTCTGTTGTAAGAGAAGAACTGTGAGAAGAGTGGAAAGTTTCTCACTTGACGGTAACTTACCAGAAAGGGACGGCTAACTACGTGCCAGCAGCCGCGGTAATACGTAGGTCCCGAGCGTTGTCCGGATTTATTGGGCGTAAAGCGAGCGCAGGCGGTTTGATAAGTCTGAAGTAAAAGGCTGTGGCTTAACCATAGTACGCTTTGGAAACTGTCAAACTTGAGTGCAGAAGGGGAGAGTGGAATTCCATGTGTAGCGGTGAAATGCGTAGATATATGGAGGAACACCGGTGGCGAAAGCGGCTCTCTGGTCTGTAACTGACGC…	Bacteria	Firmicutes	Bacilli	Lactobacillales	Streptococcaceae	Streptococcus	suis	Streptococcus_suis
ASV00127_Blautia_obeum/wexlerae	0.148613	0.172903	0.859517	0.160758	0.0771371	0.513016	TGGGGAATATTGCACAATGGGGGAAACCCTGATGCAGCGACGCCGCGTGAAGGAAGAAGTATCTCGGTATGTAAACTTCTATCAGCAGGGAAGATAGTGACGGTACCTGACTAAGAAGCCCCGGCTAACTACGTGCCAGCAGCCGCGGTAATACGTAGGGGGCAAGCGTTATCCGGATTTACTGGGTGTAAAGGGAGCGTAGACGGTGTGGCAAGTCTGATGTGAAAGGCATGGGCTCAACCTGTGGACTGCATTGGAAACTGTCATACTTGAGTGCCGGAGGGGTAAGCGGAATTCCTAGTGTAGCGGTGAAATGCGTAGATATTAGGAGGAACACCAGTGGCGAAGGCGGCTTACTGGACGGTAACTGACGTTGAGGCTCGAAAGCGTGGGGAGCAA…	Bacteria	Firmicutes	Clostridia	Lachnospirales	Lachnospiraceae	Blautia	obeum/wexlerae	Blautia_obeum/wexlerae
ASV00046_Conchiformibius_Unclassified	0.407877	0.485267	0.84052	0.446572	0.0789796	0.513016	TGGGGAATTTTGGACAATGGGCGCAAGCCTGATCCAGCCATGCCGCGTGTCTGAAGAAGGCCTTCGGGTTGTAAAGGACTTTTGTCAGGGAAGAAAAGGCAGTTGCTAATATCGATTGCTGATGACGGTACCTGAAGAATAAGCACCGGCTAACTACGTGCCAGCAGCCGCGGTAATACGTAGGGTGCGAGCGTTAATCGGAATTACTGGGCGTAAAGCGAGCGCAGACGGTTTGTTAAGCAGGATGTGAAATCCCCGAGCTCAACTTGGGAACGGCGTTCTGAACTGGCAAGCTAGAGTATGTCAGAGGGGGGTAGAATTCCACGTGTAGCAGTGAAATGCGTAGAGATGTGGAGGAATACCGATGGCGAAGGCAGCCCCCTGGGATAATACTGACGT…	Bacteria	Proteobacteria	Gammaproteobacteria	Burkholderiales	Neisseriaceae	Conchiformibius	Unclassified	Conchiformibius_Unclassified
ASV00136_Alloprevotella_Unclassified	0.391962	0.118208	3.31586	0.255085	0.0808389	0.513016	TGAGGAATATTGGTCAATGGACGAAAGTCTGAACCAGCCAAGTAGCGTGCAGGATGACGGCCCTCCGGGTTGTAAACTGCTTTTAGTTGGGAATAATGCCGGGGACGTGTCCCCGTGTTGAATGTACCATCAGAAAAAGGACCGGCTAATTCCGTGCCAGCAGCCGCGGTAATACGGAAGGTCCGGGCGTTATCCGGATTTATTGGGTTTAAAGGGAGCGTAGGCGGATTATTAAGTCAGCGGTTAAAGGGTGTGGCTCAACCATACATTGCCGTTGAAACTGGTAGTCTTGAGTGCACACAGGGATGCTGGAACTCGTGGTGTAGCGGTGAAATGCTTAGATATCACGATGAACTCCGATCGCGAAGGCAGGTGTCCGGGGTGCAACTGACGCTGAGG…	Bacteria	Bacteroidota	Bacteroidia	Bacteroidales	Prevotellaceae	Alloprevotella	Unclassified	Alloprevotella_Unclassified
ASV00236_Prevotella_Unclassified	0.319732	0.0906846	3.52576	0.205209	0.0855395	0.522742	TGAGGAATATTGGTCAATGGACGAGAGTCTGAACCAGCCAAGTAGCGTGCAGGATGACGGCCCTATGGGTTGTAAACTGCTTTTGTTAGGGAATAAAAGACGTTACGTGTAATGTTTTGTATGTACCTTTCGAATAAGGACCGGCTAATTCCGTGCCAGCAGCCGCGGTAATACGGAAGGTCCCGGCGTTATCCGGATTTATTGGGTTTAAAGGGAGTGTAGGCGGCTTGTTAAGCGTGTTGTGAAATGTAGATGCTCAACATCTGAATTGCAGCGCGAACTGGCTTGCTTGAGTTCACACAACGTAGGCGGAATTCATGGTGTAGCGGTGAAATGCTTAGATATCATGACGAACTCCGATTGCGAAGGCAGCTTACGGGAGTGTTACTGACGCTTAAG…	Bacteria	Bacteroidota	Bacteroidia	Bacteroidales	Prevotellaceae	Prevotella	Unclassified	Prevotella_Unclassified
ASV00205_Actinobacillus_minor	0.239029	0.166305	1.4373	0.202667	0.0936558	0.536741	TGGGGAATATTGCACAATGGGGGGAACCCTGATGCAGCCATGCCGCGTGAATGAAGAAGGCCTTCGGGTTGTAAAGTTCTTTCGGTGATGAGGAAGGCGGTTGTTTTAATAGAACAATCGATTGACGTTAGTCACAGAAGAAGCACCGGCTAACTCCGTGCCAGCAGCCGCGGTAATACGGAGGGTGCGAGCGTTAATCGGAATGACTGGGCGTAAAGGGCACGCAGGCGGTGACTTAAGTGAGATGTGAAAGCCCCGAGCTTAACTTGGGAATTGCATTTCATACTGGGTCGCTAGAGTATTTTAGGGAGGGGTAGAATTCCACGTGTAGCGGTGAAATGCGTAGAGATGTGGAGGAATACCGAAGGCGAAGGCAGCCCCTTGGGAAAATACTGACGC…	Bacteria	Proteobacteria	Gammaproteobacteria	Pasteurellales	Pasteurellaceae	Actinobacillus	minor	Actinobacillus_minor
ASV00165_Johnsonella_Unclassified	0.242949	0.163065	1.48989	0.203007	0.0943362	0.536741	TGGGGAATATTGGACAATGGGGGAAACCCTGATCCAGCGACGCCGCGTGAGTGAAGAAGTATTTCGGTATGTAAAGCTCTATCAGCAGGGAAGAAAATGACGGTACCTGACTAAGAAGCCCCGGCTAACTACGTGCCAGCAGCCGCGGTAATACGTAGGGGGCAAGCGTTATCCGGATTTACTGGGTGTAAAGGGAGCGTAGACGGCATAGCAAGTCTGGAGTGAAAGCCCGGGGCTCAACCCCGGGACTGCTTTGGAAACTGTTAAGCTAGAGTGTCGGAGAGGTAAGTGGAATTCCCAGTGTAGCGGTGAAATGCGTAGATATTGGGAGGAACACCGGCGGCGAAGGCGGCTTACTGGACGATAACTGACGTTGAGGCTCGAAAGCGTGGGGAGCAA…	Bacteria	Firmicutes	Clostridia	Lachnospirales	Lachnospiraceae	Johnsonella	Unclassified	Johnsonella_Unclassified
ASV00102_Actinobacillus_indolicus/minor	0.152854	0.426636	0.358276	0.289745	0.11253	0.583187	TGGGGAATATTGCACAATGGGGGGAACCCTGATGCAGCCATGCCGCGTGAATGAAGAAGGCCTTCGGGTTGTAAAGTTCTTTCGGTGATGAGGAAGGTGTTTGTTTTAATAGAGCAAGCAATTGACGTTAGTCACAGAAGAAGCACCGGCTAACTCCGTGCCAGCAGCCGCGGTAATACGGAGGGTGCGAGCGTTAATCGGAATGACTGGGCGTAAAGGGCACGCAGGCGGTGACTTAAGTGAGATGTGAAAGCCCCGAGCTTAACTTGGGAATTGCATTTCATACTGGGTTGCTAGAGTATTTTAGGGAGGGGTAGAATTCCACGTGTAGCGGTGAAATGCGTAGAGATGTGGAGGAATACCGAAGGCGAAGGCAGCCCCTTGGGAATATACTGACGC…	Bacteria	Proteobacteria	Gammaproteobacteria	Pasteurellales	Pasteurellaceae	Actinobacillus	indolicus/minor	Actinobacillus_indolicus/minor
ASV00016_Actinobacillus_indolicus/minor	1.25762	1.63386	0.769721	1.44574	0.119734	0.583187	TGGGGAATATTGCACAATGGGGGGAACCCTGATGCAGCCATGCCGCGTGAATGAAGAAGGCCTTCGGGTTGTAAAGTTCTTTCGGTGATGAGGAAGGTGTTTGTTTTAATAGAGCAAGCAATTGACGTTAGTCACAGAAGAAGCACCGGCTAACTCCGTGCCAGCAGCCGCGGTAATACGGAGGGTGCGAGCGTTAATCGGAATGACTGGGCGTAAAGGGCACGCAGGCGGTGACTTAAGTGAGATGTGAAAGCCCCGAGCTTAACTTGGGAATTGCATTTCATACTGGGTCGCTAGAGTATTTTAGGGAGGGGTAGAATTCCACGTGTAGCGGTGAAATGCGTAGAGATGTGGAGGAATACCGAAGGCGAAGGCAGCCCCTTGGGAATATACTGACGC…	Bacteria	Proteobacteria	Gammaproteobacteria	Pasteurellales	Pasteurellaceae	Actinobacillus	indolicus/minor	Actinobacillus_indolicus/minor
ASV00134_Porphyromonas_Unclassified	0.270273	0.14488	1.8655	0.207577	0.122736	0.583187	TGAGGAATATTGGTCAATGGGCGAGAGCCTGAACCAGCCAAGTCGCGTGAAGGAAGACTGTCTTATGGATTGTAAACTTCTTTTGTATGGGAATAAAGGTAGGGACGTGTCCCTAATTGAATGTACCATACGAATAAGCATCGGCTAACTCCGTGCCAGCAGCCGCGGTAATACGGAGGATGCGAGCGTTATCCGGATTTATTGGGTTTAAAGGGTGCGTAGGCGGTTTGTTAAGTCAGCGGTGAAATCTTGGGGCTCAACCCCGAAACTGCCGTTGAAACTGGCGAACTTGAGTGTAGATGAGGTAGGCGGAATTCGTGGTGTAGCGGTGAAATGCATAGATATCACGAGGAACTCCGATTGCGTAGGCAGCTTACTAAGTTACAACTGACGCTGATG…	Bacteria	Bacteroidota	Bacteroidia	Bacteroidales	Porphyromonadaceae	Porphyromonas	Unclassified	Porphyromonas_Unclassified
ASV00148_Lactobacillus_reuteri/fermentum/vaginalis/gasseri	0.153162	0.166679	0.918906	0.15992	0.130517	0.583187	TAGGGAATCTTCCACAATGGGCGCAAGCCTGATGGAGCAACACCGCGTGAGTGAAGAAGGGTTTCGGCTCGTAAAGCTCTGTTGTTGGAGAAGAACGTGCGTGAGAGTAACTGTTCACGCAGTGACGGTATCCAACCAGAAAGTCACGGCTAACTACGTGCCAGCAGCCGCGGTAATACGTAGGTGGCAAGCGTTATCCGGATTTATTGGGCGTAAAGCGAGCGCAGGCGGTTGCTTAGGTCTGATGTGAAAGCCTTCGGCTTAACCGAAGAAGTGCATCGGAAACCGGGCGACTTGAGTGCAGAAGAGGACAGTGGAACTCCATGTGTAGCGGTGGAATGCGTAGATATATGGAAGAACACCAGTGGCGAAGGCGGCTGTCTGGTCTGCAACTGACGC…	Bacteria	Firmicutes	Bacilli	Lactobacillales	Lactobacillaceae	Lactobacillus	reuteri/fermentum/vaginalis/gasseri	Lactobacillus_reuteri/fermentum/vaginalis/gasseri
ASV00038_Fusobacterium_necrophorum	1.24123	0.755208	1.64356	0.99822	0.131803	0.583187	TGGGGAATATTGGACAATGGACCACAAGTCTGATCCAGCAATTCTGTGTGCACGATGACGTTTTTCGGAATGTAAAGTGCTTTCAGTCGGGAAGAAGTCAGTGACGGTACCGACAGAAGAAGCGACGGCTAAATACGTGCCAGCAGCCGCGGTAATACGTATGTCGCAAGCGTTATCCGGATTTATTGGGCGTAAAGCGCGTCTAGGCGGCAAGGAAAGTCTGATGTGAAAATGCGGAGCTCAACTCCGTATGGCGTTGGAAACTGCCTTACTAGAGTACTGGAGAGGTAGGCGGAACTACAAGTGTAGAGGTGAAATTCGTAGATATTTGTAGGAATGCCGATGGGGAAGCCAGCCTACTGGACAGATACTGACGCTAAAGCGCGAAAGCGTGGGTAG…	Bacteria	Fusobacteriota	Fusobacteriia	Fusobacteriales	Fusobacteriaceae	Fusobacterium	necrophorum	Fusobacterium_necrophorum
ASV00073_Unclassified_Unclassified	0.229475	0.532092	0.431269	0.380783	0.143913	0.583187	TGGGGAATTTTGGACAATGGGCGCAAGCCTGATCCAGCCATGCCGCGTGTCTGAAGAAGGCCTTCGGGTTGTAAAGGACTTTTGTCAGGGAAGAAAAGGCGATTGCTAATATCAGTCGCTGATGACGGTACCTGAAGAATAAGCACCGGCTAACTACGTGCCAGCAGCCGCGGTAATACGTAGGGTGCGAGCGTTAATCGGAATTACTGGGCGTAAAGCGAGCGCAGACGGTTTGTTAAGCAGGATGTGAAATCCCCGAGCTCAACTTGGGAACGGCGTTCTGAACTGGCAAGCTAGAGTATGTCAGAGGGGGGTAGAATTCCACGTGTAGCAGTGAAATGCGTAGAGATGTGGAGGAATACCGATGGCGAAGGCAGCCCCCTGGGATAATACTGACGT…	Bacteria	Proteobacteria	Gammaproteobacteria	Burkholderiales	Neisseriaceae	Unclassified	Unclassified	Unclassified_Unclassified
ASV00098_Lactobacillus_salivarius/phage/reuteri	0.146837	0.166231	0.883333	0.156534	0.146775	0.583187	TAGGGAATCTTCCACAATGGACGCAAGTCTGATGGAGCAACGCCGCGTGAGTGAAGAAGGTCTTCGGATCGTAAAACTCTGTTGTTAGAGAAGAACACGAGTGAGAGTAACTGTTCATTCGATGACGGTATCTAACCAGCAAGTCACGGCTAACTACGTGCCAGCAGCCGCGGTAATACGTAGGTGGCAAGCGTTGTCCGGATTTATTGGGCGTAAAGGGAACGCAGGCGGTCTTTTAAGTCTGATGTGAAAGCCTTCGGCTTAACCGGAGTAGTGCATTGGAAACTGGAAGACTTGAGTGCAGAAGAGGAGAGTGGAACTCCATGTGTAGCGGTGAAATGCGTAGATATATGGAAGAACACCAGTGGCGAAAGCGGCTCTCTGGTCTGTAACTGACGC…	Bacteria	Firmicutes	Bacilli	Lactobacillales	Lactobacillaceae	Lactobacillus	salivarius/phage/reuteri	Lactobacillus_salivarius/phage/reuteri
ASV00007_Actinobacillus_porcinus	1.54345	1.80633	0.854468	1.67489	0.147648	0.583187	TGGGGAATATTGCACAATGGGGGGAACCCTGATGCAGCCATGCCGCGTGAATGAAGAAGGCCTTCGGGTTGTAAAGTTCTTTCGGTGATGAGGAAGGTGTTTGTTTTAATAGAACAAGCAATTGACGTTAGTCACAGAAGAAGCACCGGCTAACTCCGTGCCAGCAGCCGCGGTAATACGGAGGGTGCGAGCGTTAATCGGAATAACTGGGCGTAAAGGGCACGCAGGCGGTGACTTAAGTGAGATGTGAAAGCCCCGAGCTTAACTTGGGAATTGCATTTCATACTGGGTCGCTAGAGTACTTTAGGGAGGGGTAGAATTCCACGTGTAGCGGTGAAATGCGTAGAGATGTGGAGGAATACCGAAGGCGAAGGCAGCCCCTTGGGAATGTACTGACGC…	Bacteria	Proteobacteria	Gammaproteobacteria	Pasteurellales	Pasteurellaceae	Actinobacillus	porcinus	Actinobacillus_porcinus
ASV00193_Bacteroides_Unclassified	0.171748	0.184257	0.93211	0.178003	0.149761	0.583187	TGAGGAATATTGGTCAATGGGCGGAAGCCTGAACCAGCCAAGTAGCGTGAAGGATGACTGCCCTATGGGTTGTAAACTTCTTTTATAAGGGAATAAATGTGGGTACGCGTACCCGTTTGCATGTACCTTATGAATAAGGATCGGCTAACTCCGTGCCAGCAGCCGCGGTAATACGGAGGATCCGAGCGTTATCCGGATTTATTGGGTTTAAAGGGAGCGTAGGCGGGCGCTTAAGTCAGCTGTGAAAGTTTGGGGCTCAACCTTAAAATTGCAGTTGATACTGGGTGCCTTGAGTGCAGTATAGGCAGGCGGAATTCGTGGTGTAGCGGTGAAATGCTTAGATATCACGAAGAACTCCTATTGCGAAGGCAGCTTGCTGGAGTGTAACTGACGCTGATG…	Bacteria	Bacteroidota	Bacteroidia	Bacteroidales	Bacteroidaceae	Bacteroides	Unclassified	Bacteroides_Unclassified
ASV00092_Unclassified_Unclassified	0.430215	0.277625	1.54963	0.35392	0.151663	0.583187	TGGGGAATATTGGGCAATGGGCGCAAGCCTGACCCAGCAATGCCGCGTGAAGGATGAAGGCTTTCGAGTTGTAAACTTCTTTAGTCAGGGACGAAACAAATGACGGTACCTGAAGAATAAGCCACGGCTAACTACGTGCCAGCAGCCGCGGTAATACGTAGGTGGCAAGCGTTATCCGGATTTACTGGGTGTAAAGGGCGTGTAGACGGTTTTGTAAGTCAGATGTGAAATCTCCGGGCTCAACTCGGAAACTGCATCTGAAACTACAAAACTTGAGTGATGGAGAGGAAAGCGGAATTCCTAGTGTAGCGGTAAAATGCGTAGATATTAGGAGGAACATCAGTGGCGAAGGCGGCTTTCTGGACATTAACTGACGTTGAGGCGCGAAAGCGTGGGTAG…	Bacteria	Firmicutes	Clostridia	Hungateiclostridiaceae	Mageibacillus	Unclassified	Unclassified	Unclassified_Unclassified
ASV00085_Porphyromonas_Unclassified	0.683133	0.569429	1.19968	0.626281	0.153607	0.583187	TGAGGAATATTGGTCAATGGGCGAGAGCCTGAACCAGCCAAGTCGCGTGAAGGATGAATGTCATTTAGATTGTAAACTTCTTTTATAGGGGAATAATGATTGGCACGTGTGCCGAGTTGAATGTACCCTATGAATAAGCATCGGCTAACTCCGTGCCAGCAGCCGCGGTAATACGGAGGATGCGAGCGTTATCCGGATTTATTGGGTTTAAAGGGTGCGTAGGCGGTCTGTTAAGTCAGCGGTGAAATTTTTGGGCTCAACCCAGACATTGCCGTTGAAACTGGCGGACTTGAGTGTAGATGAGGTAGGCGGAATTCGTGGTGTAGCGGTGAAATGCATAGATATCACGAGGAACTCCGATTGCGTAGGCAGCTTACTAAGGTACAACTGACGCTGAGG…	Bacteria	Bacteroidota	Bacteroidia	Bacteroidales	Porphyromonadaceae	Porphyromonas	Unclassified	Porphyromonas_Unclassified
ASV00040_Bergeyella_zoohelcum	0.819549	0.60781	1.34836	0.713679	0.155904	0.583187	TGAGGAATATTGGACAATGGGTGAGAGCCTGATCCAGCCATCCCGCGTGAAGGACTAAGGACCTATGGTTTGTAAACTTCTTTTATACAGGGATAAACCTACTCTCGTGAGGGTAGCTGAAGGTACTGTATGAATAAGCACCGGCTAACTCCGTGCCAGCAGCCGCGGTAATACGGAGGGTGCAAGCGTTATCCGGATTTATTGGGTTTAAAGGGTCCGTAGGCGGGTCGATAAGTCAGTGGTGAAAGCCTGCAGCTTAACTGTAGAACTGCCGTTGATACTGTCGGTCTTGAGTGTAGTTGAGGTAGCTGGAATGAGTAGTGTAGCGGTGAAATGCATAGATATTACTCAGAACACCAATTGCGAAGGCAGGTTACCAAGTTACAACTGACGCTGATG…	Bacteria	Bacteroidota	Bacteroidia	Flavobacteriales	Weeksellaceae	Bergeyella	zoohelcum	Bergeyella_zoohelcum
ASV00113_Actinobacillus_minor/indolicus	0.257791	0.365154	0.705978	0.311472	0.157463	0.583187	TGGGGAATATTGCACAATGGGGGGAACCCTGATGCAGCCATGCCGCGTGAATGAAGAAGGCCTTCGGGTTGTAAAGTTCTTTCGGTGATGAGGAAGGTGTTTGTTTTAATAGAACAAGCAATTGACGTTAGTCACAGAAGAAGCACCGGCTAACTCCGTGCCAGCAGCCGCGGTAATACGGAGGGTGCGAGCGTTAATCGGAATGACTGGGCGTAAAGGGCACGCAGGCGGTGACTTAAGTGAGATGTGAAAGCCCCGGGCTTAACCTGGGAATTGCATTTCATACTGGGTCGCTAGAGTATTTTAGGGAGGGGTAGAATTCCACGTGTAGCGGTGAAATGCGTAGAGATGTGGAGGAATACCGAAGGCGAAGGCAGCCCCTTGGGAAAATACTGACGC…	Bacteria	Proteobacteria	Gammaproteobacteria	Pasteurellales	Pasteurellaceae	Actinobacillus	minor/indolicus	Actinobacillus_minor/indolicus
ASV00109_Streptococcus_suis	0.193906	0.43674	0.443985	0.315323	0.163024	0.583187	TAGGGAATCTTCGGCAATGGGGGCAACCCTGACCGAGCAACGCCGCGTGAGTGAAGAAGGTTTTCGGATCGTAAAGCTCTGTTGTAAGAGAAGAACTGTGAGAAGAGTGGAAAGTTTCTCATTTGACGGTATCTTACCAGAAAGGGACGGCTAACTACGTGCCAGCAGCCGCGGTAATACGTAGGTCCCAAGCGTTGTCCGGATTTATTGGGCGTAAAGCGAGCGCAGGCGGTTTGATAAGTCTGAAGTAAAAGGCTGTGGCTTAACCATAGTACGCTTTGGAAACTGTCAAACTTGAGTGCAGAAGGGGAGAGTGGAATTCCATGTGTAGCGGTGAAATGCGTAGATATATGGAGGAACACCGGTGGCGAAAGCGGCTCTCTGGTCTGTAACTGACGC…	Bacteria	Firmicutes	Bacilli	Lactobacillales	Streptococcaceae	Streptococcus	suis	Streptococcus_suis
ASV00158_Dysgonomonas_Unclassified	0.169812	0.138644	1.22481	0.154228	0.164027	0.583187	TGAGGAATATTGGTCAATGGGCGAGAGCCTGAACCAGCCAAGTCGCGTGAAGGATGACTGCCCTATGGGTTGTAAACTTCTTTTGTACAGGAGTAAAAGATATTACGTGTAATATTTTGCAAGTACTGTACGAATAAGCATCGGCTAACTCCGTGCCAGCAGCCGCGGTAATACGGAGGATGCGAGCGTTATCCGGATTTATTGGGTTTAAAGGGTGCGTAGGCCGTAATTTAAGTCAGTGGTCAAATTTCCGGGCTCAACCCGGTCTTGCCATTGAAACTGGATTACTTGAGTTTAAGCGAGGTAGGCGGAATTTGTAGTGTAGCGGTGAAATGCATAGATATTACAAGGAACTCCGATTGCGTAGGCAGCTTACTAGTTTATAACTGACGCTGAAGC…	Bacteria	Bacteroidota	Bacteroidia	Bacteroidales	Dysgonomonadaceae	Dysgonomonas	Unclassified	Dysgonomonas_Unclassified
ASV00199_Porphyromonas_Unclassified	0.297881	0.134912	2.20797	0.216396	0.164808	0.583187	TGAGGAATATTGGTCAATGGGCGGAAGCCTGAACCAGCCAAGTCGCGTGAAGGAAGACGGTCCTATGGATTGTAAACTTCTTTTGTAGAGGAATAATGGCGTCCACGTGTGGATGAGAGGAATGTACTCTACGAATAAGTATCGGCTAACTCCGTGCCAGCAGCCGCGGTAATACGGAGGATACGAGCGTTATCCGGATTTATTGGGTTTAAAGGGTGCGTAGGTGGCGAACTAAGTCAGTGGTGAAAAGCTGCAGCTCAACTGTAGTCTTGCCGTTGAAACTGGTTTGCTCGAGAGGAGACGAGGTATGCGGAATGTGTGGTGTAGCGGTGAAATGCATAGATATCACACAGAACGCCGATTGCGAAGGCAGCGTACCAGGCTCTATCTGACACTGAA…	Bacteria	Bacteroidota	Bacteroidia	Bacteroidales	Porphyromonadaceae	Porphyromonas	Unclassified	Porphyromonas_Unclassified
ASV00227_Conchiformibius_Unclassified	0.227213	0.0992413	2.2895	0.163227	0.166908	0.583187	TGGGGAATTTTGGACAATGGGGGGAACCCTGATCCAGCCATGCCGCGTGTCTGAAGAAGGCCTTCGGGTTGTAAAGGACTTTTGTACGGGAAGAAAGGCTTTGGGCTAATACCCTGAAGTTATGACGGTACCGTAAGAATAAGCACCGGCTAACTACGTGCCAGCAGCCGCGGTAATACGTAGGGTGCGAGCGTTAATCGGAATTACTGGGCGTAAAGCGAGCGCAGACGGTTACTTAAGCAGGATGTGAAATCCCCGGGCTTAACCTGGGAACGGCGTTCTGAACTGGGTAACTAGAGTATGTCAGAGGGGGGTAGAATTCCACGTGTAGCAGTGAAATGCGTAGAGATGTGGAGGAATACCGATGGCGAAGGCAGCCCCCTGGGATAATACTGACGT…	Bacteria	Proteobacteria	Gammaproteobacteria	Burkholderiales	Neisseriaceae	Conchiformibius	Unclassified	Conchiformibius_Unclassified
ASV00196_Alloprevotella_Unclassified	0.280906	0.222931	1.26006	0.251918	0.167123	0.583187	TGAGGAATATTGGTCAATGGGCGAGAGCCTGAACCAGCCAAGTAGCGTGCAGGATGACGGCCCTCTGGGTTGTAAACTGCTTTTATACGGGGGTAAAAAACGCCACGTGTGGTGTCTTGCAAGTACCGTAAGAAAAAGGACCGGCTAATTCCGTGCCAGCAGCCGCGGTAATACGGAAGGTTCGGGCGTTATCCGGATTTATTGGGTTTAAAGGGAGCGTAGGCGGGTGTTTAAGTCAGCTGTGAAAGTTTGAGGCTCAACCTTAAAATTGCAGTTGATACTGGATACCTTGAGTGTGCGCAGCGGCATTGGAATTCGTAGTGTAGCGGTGAAATGCTTAGATATTACGAAGAACTCCGATCGCGAAGGCATATGCCGGGAGCACAACTGACGCTGAGG…	Bacteria	Bacteroidota	Bacteroidia	Bacteroidales	Prevotellaceae	Alloprevotella	Unclassified	Alloprevotella_Unclassified
ASV00128_Fusobacterium_nucleatum	0.160934	0.206886	0.777889	0.18391	0.169655	0.583187	TGGGGAATATTGGACAATGGACCAAGAGTCTGATCCAGCAATTCTGTGTGCACGATGAAGTTTTTCGGAATGTAAAGTGCTTTCAGTTGGGAAGAAAAAAATGACGGTACCAACAGAAGAAGTGACGGCTAAATACGTGCCAGCAGCCGCGGTAATACGTATGTCACGAGCGTTATCCGGATTTATTGGGCGTAAAGCGCGTCTAGGTGGTTATGTAAGTCTGATGTGAAAATGCAGGGCTCAACTCTGTATTGCGTTGGAAACTGTATAACTAGAGTACTGGAGAGGTAAGCGGAACTACAAGTGTAGAGGTGAAATTCGTAGATATTTGTAGGAATGCCGATGGGGAAGCCAGCTTACTGGACAGATACTGACGCTGAAGCGCGAAAGCGTGGGTAG…	Bacteria	Fusobacteriota	Fusobacteriia	Fusobacteriales	Fusobacteriaceae	Fusobacterium	nucleatum	Fusobacterium_nucleatum
ASV00055_Actinobacillus_minor	1.16172	1.05984	1.09613	1.11078	0.175155	0.589807	TGGGGAATATTGCACAATGGGGGGAACCCTGATGCAGCCATGCCGCGTGAATGAAGAAGGCCTTCGGGTTGTAAAGTTCTTTCGGTGATGAGGAAGGCGGTTGTTTTAATAGAACAATCGATTGACGTTAGTCACAGAAGAAGCACCGGCTAACTCCGTGCCAGCAGCCGCGGTAATACGGAGGGTGCGAGCGTTAATCGGAATGACTGGGCGTAAAGGGCACGCAGGCGGTGACTTAAGTGAGATGTGAAAGCCCCGGGCTTAACCTGGGAATTGCATTTCATACTGGGTTGCTAGAGTATTTTAGGGAGGGGTAGAATTCCACGTGTAGCGGTGAAATGCGTAGAGATGTGGAGGAATACCGAAGGCGAAGGCAGCCCCTTGGGAATATACTGACGC…	Bacteria	Proteobacteria	Gammaproteobacteria	Pasteurellales	Pasteurellaceae	Actinobacillus	minor	Actinobacillus_minor
ASV00184_Campylobacter_mucosalis	0.137931	0.136069	1.01368	0.137	0.19213	0.61566	TAGGGAATATTGCTCAATGGGGGAAACCCTGAAGCAGCAACGCCGCGTGGAGGATGACACTTTTCGGAGCGTAAACTCCTTTTGTTAGGGAAGAACCATGACGGTACCTAACGAATAAGCACCGGCTAACTCCGTGCCAGCAGCCGCGGTAATACGGGGGGTGCAAGCGTTACTCGGAATCACTGGGCGTAAAGGACGCGTAGGCGGATTATCAAGTCTCTTGTGAAATCCTATGGCTTAACCATAGAACTGCTTGGGAAACTGATAATCTAGAGTGAGGGAGAGGCAGATGGAATTGGTGGTGTAGGGGTAAAATCCGTAGAGATCACCAGGAATACCCATTGCGAAGGCGATCTGCTGGAACTCAACTGACGCTAAGGCGTGAAAGCGTGGGGAGCA…	Bacteria	Campilobacterota	Campylobacteria	Campylobacterales	Campylobacteraceae	Campylobacter	mucosalis	Campylobacter_mucosalis
ASV00100_Rothia_endophytica/marina	0.317654	0.339477	0.935715	0.328566	0.19404	0.61566	TGGGGAATATTGCACAATGGGCGCAAGCCTGATGCAGCGACGCCGCGTGAGGGATGACGGCCTTCGGGTTGTAAACCTCTTTCAGCAGGGAAGAAGCGAAAGTGACGGTACCTGCAGAAGAAGCGCCGGCTAACTACGTGCCAGCAGCCGCGGTAATACGTAGGGCGCGAGCGTTGTCCGGAATTATTGGGCGTAAAGAGCTTGTAGGCGGTTTGTCGCGTCTGCTGTGAAAGCCCGGGGCTTAACCCCGGGTTTGCAGTGGGTACGGGCAGACTAGAGTGCAGTAGGGGAGACTGGAATTCCTGGTGTAGCGGTGAAATGCGCAGATATCAGGAGGAACACCAATGGCGAAGGCAGGTCTCTGGGCTGTAACTGACGCTGAGAAGCGAAAGCATGGGG…	Bacteria	Actinobacteriota	Actinobacteria	Micrococcales	Micrococcaceae	Rothia	endophytica/marina	Rothia_endophytica/marina
ASV00202_Actinobacillus_minor/indolicus	0.120867	0.171308	0.705551	0.146087	0.19671	0.61566	TGGGGAATATTGCACAATGGGGGGAACCCTGATGCAGCCATGCCGCGTGAATGAAGAAGGCCTTCGGGTTGTAAAGTTCTTTCGGTGATGAGGAAGGTGTTTGTTTTAATAGAGCAAGCAATTGACGTTAGTCACAGAAGAAGCACCGGCTAACTCCGTGCCAGCAGCCGCGGTAATACGGAGGGTGCGAGCGTTAATCGGAATGACTGGGCGTAAAGGGCACGCAGGCGGTGACTTAAGTGAGATGTGAAAGCCCCGGGCTTAACCTGGGAATTGCATTTCATACTGGGTCGCTAGAGTATTTTAGGGAGGGGTAGAATTCCACGTGTAGCGGTGAAATGCGTAGAGATGTGGAGGAATACCGAAGGCGAAGGCAGCCCCTTGGGAAAATACTGACGC…	Bacteria	Proteobacteria	Gammaproteobacteria	Pasteurellales	Pasteurellaceae	Actinobacillus	minor/indolicus	Actinobacillus_minor/indolicus
ASV00107_Fusobacterium_gastrosuis	0.533781	0.324647	1.64419	0.429214	0.197757	0.61566	TGGGGAATATTGGACAATGGACCAAGAGTCTGATCCAGCAATTCTGTGTGCACGATGAAGTTTTTCGGAATGTAAAGTGCTTTCAGTTGGGAAGAAGAAAGTGACGGTACCAACAGAAGAAGCGACGGCTAAATACGTGCCAGCAGCCGCGGTAATACGTATGTCGCAAGCGTTATCCGGATTTATTGGGCGTAAAGCGCGTCTAGGCGGCATAGTAAGTCTGATGTGAAAATGCGGGGCTCAACCCCGTATTGCGTTGGAAACTGCCATGCTAGAGTACTGGAGAGGTAAGCGGAACTACAAGTGTAGAGGTGAAATTCGTAGATATTTGTAGGAATGCCGATGGGGAAGCCAGCTTACTGGACAGATACTGACGCTAAAGCGCGAAAGCGTGGGTAG…	Bacteria	Fusobacteriota	Fusobacteriia	Fusobacteriales	Fusobacteriaceae	Fusobacterium	gastrosuis	Fusobacterium_gastrosuis
ASV00030_Actinobacillus_indolicus	0.329585	0.477611	0.69007	0.403598	0.206918	0.620111	TGGGGAATATTGCACAATGGGGGGAACCCTGATGCAGCCATGCCGCGTGAATGAAGAAGGCCTTCGGGTTGTAAAGTTCTTTCGGTGATGAGGAAGGGTAGTGTTTTAATAGAGCACTACATTGACGTTAGTCACAGAAGAAGCACCGGCTAACTCCGTGCCAGCAGCCGCGGTAATACGGAGGGTGCGAGCGTTAATCGGAATGACTGGGCGTAAAGGGCACGCAGGCGGTGACTTAAGTGAGATGTGAAAGCCCCGAGCTTAACTTGGGAATTGCATTTCATACTGGGTTGCTAGAGTATTTTAGGGAGGGGTAGAATTCCACGTGTAGCGGTGAAATGCGTAGAGATGTGGAGGAATACCGAAGGCGAAGGCAGCCCCTTGGGAAAATACTGACGC…	Bacteria	Proteobacteria	Gammaproteobacteria	Pasteurellales	Pasteurellaceae	Actinobacillus	indolicus	Actinobacillus_indolicus
ASV00101_Moraxella_porci/pluranimalium	0.262786	0.265076	0.991361	0.263931	0.215565	0.620111	TGGGGAATATTGGACAATGGGCGAAAGCCTGATCCAGCCATGCCGCGTGTGTGAAGAAGGCCTTTTGGTTGTAAAGCACTTTAAGTAGGGAGGAAAAGCTAATGGTTAATACCCATTAGCCCTGACGTTACCTACAGAATAAGCACCGGCTAACTCTGTGCCAGCAGCCGCGGTAATACAGAGGGTGCAAGCGTTAATCGGAATTACTGGGCGTAAAGCGCGCGTAGGTGGTTGCTTAAGTCAGATGTGAAAGCCCCGGGCTTAACCTGGGAACTGCATCTGATACTGGGTAACTAGAGTAGGTGAGAGGGGAGTAGAATTCCAGGTGTAGCGGTGAAATGCGTAGAGATCTGGAGGAATACCGATGGCGAAGGCAGCTCCCTGGCATCATACTGACAC…	Bacteria	Proteobacteria	Gammaproteobacteria	Pseudomonadales	Moraxellaceae	Moraxella	porci/pluranimalium	Moraxella_porci/pluranimalium
ASV00061_Actinobacillus_minor/porcitonsillarum	0.138776	0.212017	0.654551	0.175397	0.217302	0.620111	TGGGGAATATTGCACAATGGGGGGAACCCTGATGCAGCCATGCCGCGTGAATGAAGAAGGCCTTCGGGTTGTAAAGTTCTTTCGGTGATGAGGAAGGCAGGTAAGTGAATAGCTTGCTTGATTGACGTTAGTCACAGAAGAAGCACCGGCTAACTCCGTGCCAGCAGCCGCGGTAATACGGAGGGTGCGAGCGTTAATCGGAATGACTGGGCGTAAAGGGCACGCAGGCGGTGACTTAAGTGAGATGTGAAAGCCCCGGGCTTAACCTGGGAATTGCATTTCATACTGGGTCGCTAGAGTATTTTAGGGAGGGGTAGAATTCCACGTGTAGCGGTGAAATGCGTAGAGATGTGGAGGAATACCGAAGGCGAAGGCAGCCCCTTGGGAATATACTGACGC…	Bacteria	Proteobacteria	Gammaproteobacteria	Pasteurellales	Pasteurellaceae	Actinobacillus	minor/porcitonsillarum	Actinobacillus_minor/porcitonsillarum
ASV00014_Actinobacillus_indolicus	0.477485	0.790322	0.604165	0.633904	0.217746	0.620111	TGGGGAATATTGCACAATGGGGGGAACCCTGATGCAGCCATGCCGCGTGAATGAAGAAGGCCTTCGGGTTGTAAAGTTCTTTCGGTGATGAGGAAGGGTGGTGTTTTAATAGAACATTACATTGACGTTAGTCACAGAAGAAGCACCGGCTAACTCCGTGCCAGCAGCCGCGGTAATACGGAGGGTGCGAGCGTTAATCGGAATGACTGGGCGTAAAGGGCACGCAGGCGGTGACTTAAGTGAGATGTGAAAGCCCCGAGCTTAACTTGGGAATTGCATTTCATACTGGGTTGCTAGAGTATTTTAGGGAGGGGTAGAATTCCACGTGTAGCGGTGAAATGCGTAGAGATGTGGAGGAATACCGAAGGCGAAGGCAGCCCCTTGGGAAAATACTGACGC…	Bacteria	Proteobacteria	Gammaproteobacteria	Pasteurellales	Pasteurellaceae	Actinobacillus	indolicus	Actinobacillus_indolicus
ASV00076_Unclassified_Unclassified	0.25392	0.348971	0.727623	0.301445	0.217978	0.620111	TAGGGAATCTTCGGCAATGGACGAAAGTCTGACCGAGCAACGCCGCGTGAGTGAAGAAGGTTTTCGGATCGTAAAACTCTGTTGTTAGAAAAGAATAGCAGTGAGAGTAACTGTTCACTGTGTGACGGTATCTAACCAGAAAGCCACGGCTAACTACGTGCCAGCAGCCGCGGTAATACGTAGGTGGCAAGCGTTGTCCGGATTTATTGGGCGTAAAGCGAGAGCAGGCGGTTACTTAAGTCTGATGTGAAAGCCCACGGCTCAACCGTGGAGGGTCATTGGAAACTGGGTAACTTGAGTGCAGAAGGGGAGAGTGGAATTCCATGTGTAGCGGTGAAATGCGTAGATATATGGAGGAACACCAGTGGCGAAGGCGACTCTCTGGTCTGTAACTGACGC…	Bacteria	Firmicutes	Bacilli	Lactobacillales	Unclassified	Unclassified	Unclassified	Unclassified_Unclassified
ASV00151_Peptostreptococcus_stomatis	0.28274	0.160879	1.75747	0.221809	0.229751	0.638401	TGGGGAATATTGCACAATGGGCGAAAGCCTGATGCAGCAACGCCGCGTGAACGATGAAGGTCTTCGGATCGTAAAGTTCTGTTGCAGGGGAAGATAATGACGGTACCCTGTGAGGAAGCCCCGGCTAACTACGTGCCAGCAGCCGCGGTAATACGTAGGGGGCTAGCGTTATCCGGATTTACTGGGCGTAAAGGGTGCGTAGGTGGTCCATCAAGTCGGTGGTTAAAGGCTACGGCTCAACCGTAGTAAGCCTCCGAAACTGTTGGACTTGAGTGCAGGAGAGGAAAGTGGAATTCCCAGTGTAGCGGTGAAATGCGTAGATATTGGGAGGAACACCAGTAGCGAAGGCGGCTTTCTGGACTGCAACTGACACTGAGGCACGAAAGCGTGGGTAGCAAA…	Bacteria	Firmicutes	Clostridia	Peptostreptococcales-Tissierellales	Peptostreptococcaceae	Peptostreptococcus	stomatis	Peptostreptococcus_stomatis
ASV00064_Actinobacillus_A. indolicus/H. parasuis	0.568578	0.509942	1.11499	0.53926	0.239294	0.638401	TGGGGAATATTGCACAATGGGGGGAACCCTGATGCAGCCATGCCGCGTGAATGAAGAAGGCCTTCGGGTTGTAAAGTTCTTTCGGTGATGAGGAAGGTGTTTGTTTTAATAGAACAAGCAATTGACGTTAGTCACAGAAGAAGCACCGGCTAACTCCGTGCCAGCAGCCGCGGTAATACGGAGGGTGCAAGCGTTAATCGGAATGACTGGGCGTAAAGGGCACGCAGGCGGTGACTTAAGTGAGATGTGAAAGCCCCGGGCTTAACCTGGGAATTGCATTTCATACTGGGTCGCTAGAGTATTTTAGGGAGGGGTAGAATTCCACGTGTAGCGGTGAAATGCGTAGAGATGTGGAGGAATACCGAAGGCGAAGGCAGCCCCTTGGGAAAATACTGACGC…	Bacteria	Proteobacteria	Gammaproteobacteria	Pasteurellales	Pasteurellaceae	Actinobacillus	A. indolicus/H. parasuis	Actinobacillus_A. indolicus/H. parasuis
ASV00103_Actinobacillus_indolicus/minor/porcitonsillarum	0.326537	0.409292	0.797811	0.367915	0.239668	0.638401	TGGGGAATATTGCACAATGGGGGGAACCCTGATGCAGCCATGCCGCGTGAATGAAGAAGGCCTTCGGGTTGTAAAGTTCTTTCGGTGATGAGGAAGGCAGGTAAGTTAATAGCTTGCTTGATTGACGTTAGTCACAGAAGAAGCACCGGCTAACTCCGTGCCAGCAGCCGCGGTAATACGGAGGGTGCGAGCGTTAATCGGAATGACTGGGCGTAAAGGGCACGCAGGCGGTGACTTAAGTGAGATGTGAAAGCCCCGAGCTTAACTTGGGAATTGCATTTCATACTGGGTCGCTAGAGTATTTTAGGGAGGGGTAGAATTCCACGTGTAGCGGTGAAATGCGTAGAGATGTGGAGGAATACCGAAGGCGAAGGCAGCCCCTTGGGAATATACTGACGC…	Bacteria	Proteobacteria	Gammaproteobacteria	Pasteurellales	Pasteurellaceae	Actinobacillus	indolicus/minor/porcitonsillarum	Actinobacillus_indolicus/minor/porcitonsillarum
ASV00013_Moraxella_porci	3.06821	2.85024	1.07647	2.95923	0.239884	0.638401	TGGGGAATATTGGACAATGGGCGAAAGCCTGATCCAGCCATGCCGCGTGTGTGAAGAAGGCCTTTTGGTTGTAAAGCACTTTAAGTAGGGAGGAAAAGCTAATGGTTAATACCCATTAGCCCTGACGTTACCTACAGAATAAGCACCGGCTAACTCTGTGCCAGCAGCCGCGGTAATACAGAGGGTGCAAGCGTTAATCGGAATTACTGGGCGTAAAGCGCGCGTAGGTGGTTGCTTAAGTCAGATGTGAAAGCCCCGGGCTTAACCTGGGAACTGCATCTGATACTGGGTGACTAGAGTAGGTGAGAGGGGAGTAGAATTCCAGGTGTAGCGGTGAAATGCGTAGAGATCTGGAGGAATACCGATGGCGAAGGCAGCTCCCTGGCATCATACTGACAC…	Bacteria	Proteobacteria	Gammaproteobacteria	Pseudomonadales	Moraxellaceae	Moraxella	porci	Moraxella_porci
ASV00057_Escherichia-Shigella_fergusonii/coli/sonnei/flexneri/dysenteriae/albertii	0.345537	0.430528	0.802588	0.388033	0.252451	0.658357	TGGGGAATATTGCACAATGGGCGCAAGCCTGATGCAGCCATGCCGCGTGTATGAAGAAGGCCTTCGGGTTGTAAAGTACTTTCAGCGGGGAGGAAGGGAGTAAAGTTAATACCTTTGCTCATTGACGTTACCCGCAGAAGAAGCACCGGCTAACTCCGTGCCAGCAGCCGCGGTAATACGGAGGGTGCAAGCGTTAATCGGAATTACTGGGCGTAAAGCGCACGCAGGCGGTTTGTTAAGTCAGATGTGAAATCCCCGGGCTCAACCTGGGAACTGCATCTGATACTGGCAAGCTTGAGTCTCGTAGAGGGGGGTAGAATTCCAGGTGTAGCGGTGAAATGCGTAGAGATCTGGAGGAATACCGGTGGCGAAGGCGGCCCCCTGGACGAAGACTGACGC…	Bacteria	Proteobacteria	Gammaproteobacteria	Enterobacterales	Enterobacteriaceae	Escherichia-Shigella	fergusonii/coli/sonnei/flexneri/dysenteriae/albertii	Escherichia-Shigella_fergusonii/coli/sonnei/flexneri/dysenteriae/albertii
ASV00171_Acinetobacter_schindleri/johnsonii	0.475038	0.000448375	1059.46	0.237743	0.260494	0.658357	TGGGGAATATTGGACAATGGGCGCAAGCCTGATCCAGCCATGCCGCGTGTGTGAAGAAGGCCTTTTGGTTGTAAAGCACTTTAAGCGAGGAGGAGGCTCCTTTAGTTAATACCTAAAGAGAGTGGACGTTACTCGCAGAATAAGCACCGGCTAACTCTGTGCCAGCAGCCGCGGTAATACAGAGGGTGCGAGCGTTAATCGGATTTACTGGGCGTAAAGCGTGCGTAGGCGGCTTTTTAAGTCGGATGTGAAATCCCTGAGCTTAACTTAGGAATTGCATTCGATACTGGAAAGCTAGAGTATGGGAGAGGATGGTAGAATTCCAGGTGTAGCGGTGAAATGCGTAGAGATCTGGAGGAATACCGATGGCGAAGGCAGCCATCTGGCCTAATACTGACG…	Bacteria	Proteobacteria	Gammaproteobacteria	Pseudomonadales	Moraxellaceae	Acinetobacter	schindleri/johnsonii	Acinetobacter_schindleri/johnsonii
ASV00206_Johnsonella_Unclassified	0.184048	0.135177	1.36154	0.159613	0.26178	0.658357	TGGGGAATATTGGACAATGGGGGGAACCCTGATCCAGCGACGCCGCGTGAGTGAAGAAGTATTTCGGTATGTAAAGCTCTATCAGCAGGGAAGAAAATGACGGTACCTGACTAAGAAGCCCCGGCTAACTACGTGCCAGCAGCCGCGGTAATACGTAGGGGGCAAGCGTTATCCGGATTTACTGGGTGTAAAGGGAGCGTAGACGGCATAGCAAGTCTGGAGTGAAAGCCCGGGGCTCAACCCCGGGACTGCTTTGGAAACTGTTAAGCTAGAGTGTCGGAGAGGTAAGTGGAATTCCCAGTGTAGCGGTGAAATGCGTAGATATTGGGAGGAACACCGGCGGCGAAGGCGGCTTACTGGACGATAACTGACGTTGAGGCTCGAAAGCGTGGGGAGCAA…	Bacteria	Firmicutes	Clostridia	Lachnospirales	Lachnospiraceae	Johnsonella	Unclassified	Johnsonella_Unclassified
ASV00019_Streptococcus_suis	1.01801	1.34425	0.757308	1.18113	0.272939	0.658357	TAGGGAATCTTCGGCAATGGGGGCAACCCTGACCGAGCAACGCCGCGTGAGTGAAGAAGGTTTTCGGATCGTAAAGCTCTGTTGTAAGAGAAGAACTGTGAGAAGAGTGGAAAGTTTCTCATTTGACGGTATCTTACCAGAAAGGGACGGCTAACTACGTGCCAGCAGCCGCGGTAATACGTAGGTCCCGAGCGTTGTCCGGATTTATTGGGCGTAAAGCGAGCGCAGGCGGTTTGATAAGTCTGAAGTAAAAGGCTGTGGCTTAACCATAGTACGCTTTGGAAACTGTCAAACTTGAGTGCAGAAGGGGAGAGTGGAATTCCATGTGTAGCGGTGAAATGCGTAGATATATGGAGGAACACCGGTGGCGAAAGCGGCTCTCTGGTCTGTAACTGACGC…	Bacteria	Firmicutes	Bacilli	Lactobacillales	Streptococcaceae	Streptococcus	suis	Streptococcus_suis
ASV00027_Actinobacillus_A. indolicus/H. parasuis	1.03608	1.27413	0.813162	1.1551	0.278944	0.658357	TGGGGAATATTGCACAATGGGGGGAACCCTGATGCAGCCATGCCGCGTGAATGAAGAAGGCCTTCGGGTTGTAAAGTTCTTTCGGTGATGAGGAAGGTGTTTGTTTTAATAGAACAAGCAATTGACGTTAGTCACAGAAGAAGCACCGGCTAACTCCGTGCCAGCAGCCGCGGTAATACGGAGGGTGCGAGCGTTAATCGGAATGACTGGGCGTAAAGGGCACGCAGGCGGTGACTTAAGTGAGATGTGAAAGCCCCGAGCTTAACTTGGGAATTGCATTTCATACTGGGTCGCTAGAGTATTTTAGGGAGGGGTAGAATTCCACGTGTAGCGGTGAAATGCGTAGAGATGTGGAGGAATACCGAAGGCGAAGGCAGCCCCTTGGGAATATACTGACGC…	Bacteria	Proteobacteria	Gammaproteobacteria	Pasteurellales	Pasteurellaceae	Actinobacillus	A. indolicus/H. parasuis	Actinobacillus_A. indolicus/H. parasuis
ASV00138_Porphyromonas_Unclassified	0.139228	0.206364	0.674669	0.172796	0.27931	0.658357	TGAGGAATATTGGTCAATGGGCGCGAGCCTGAACCAGCCAAGTCGCGTGAAGGATGACTGTCTTATGGATTGTAAACTTCTTTTGTATGGGAATAAAGGTAGGGACGTGTCCCTAATTGAATGTACCATACGAATAAGCATCGGCTAACTCCGTGCCAGCAGCCGCGGTAATACGGAGGATGCGAGCGTTATCCGGATTTATTGGGTTTAAAGGGTGCGTAGGCGGTTTGTTAAGTCAGCGGTGAAATCTTGGGGCTCAACCCCGAAACTGCCGTTGAAACTGGCGAACTTGAGTGTAGATGAGGTAGGCGGAATTCGTGGTGTAGCGGTGAAATGCATAGATATCACGAGGAACTCCGATTGCGTAGGCAGCTTACTAAGTTACAACTGACGCTGATG…	Bacteria	Bacteroidota	Bacteroidia	Bacteroidales	Porphyromonadaceae	Porphyromonas	Unclassified	Porphyromonas_Unclassified
ASV00039_Alloprevotella_Unclassified	0.939486	0.755124	1.24415	0.847305	0.280025	0.658357	TGAGGAATATTGGTCAATGGGCGAGAGCCTGAACCAGCCAAGTAGCGTGCAGGATGACGGCCCTCTGGGTTGTAAACTGCTTTTATACGGGGGTAAAAAACGCCACGTGTGGCGTCTTGCAAGTACCGTAAGAAAAAGGACCGGCTAATTCCGTGCCAGCAGCCGCGGTAATACGGAAGGTTCGGGCGTTATCCGGATTTATTGGGTTTAAAGGGAGCGTAGGCGGGTGTTTAAGTCAGCTGTGAAAGTTTGAGGCTCAACCTTAAAATTGCAGTTGATACTGGACGCCTTGAGTGTGCGCAGCGGCATTGGAATTCGTAGTGTAGCGGTGAAATGCTTAGATATTACGAAGAACTCCGATCGCGAAGGCATATGCCGGGAGCACAACTGACGCTGAGG…	Bacteria	Bacteroidota	Bacteroidia	Bacteroidales	Prevotellaceae	Alloprevotella	Unclassified	Alloprevotella_Unclassified
ASV00032_Actinobacillus_porcinus	0.63434	0.651079	0.97429	0.64271	0.282376	0.658357	TGGGGAATATTGCACAATGGGGGAAACCCTGATGCAGCCATGCCGCGTGAATGAAGAAGGCCTTCGGGTTGTAAAGTTCTTTCGGTGATGAGGAAGGTGTTTGTTTTAATAGGACAAGCAATTGACGTTAGTCACAGAAGAAGCACCGGCTAACTCCGTGCCAGCAGCCGCGGTAATACGGAGGGTGCGAGCGTTAATCGGAATAACTGGGCGTAAAGGGCACGCAGGCGGTGACTTAAGTGAGATGTGAAAGCCCCGAGCTTAACTTGGGAATTGCATTTCATACTGGGTCGCTAGAGTACTTTAGGGAGGGGTAGAATTCCACGTGTAGCGGTGAAATGCGTAGAGATGTGGAGGAATACCGAAGGCGAAGGCAGCCCCTTGGGAATGTACTGACGC…	Bacteria	Proteobacteria	Gammaproteobacteria	Pasteurellales	Pasteurellaceae	Actinobacillus	porcinus	Actinobacillus_porcinus
ASV00080_Actinobacillus_porcinus	0.56144	0.426756	1.3156	0.494098	0.283293	0.658357	TGGGGAATATTGCACAATGGGGGGAACCCTGATGCAGCCATGCCGCGTGAATGAAGAAGGCCTTCGGGTTGTAAAGTTCTTTCGGTGATGAGGAAGGTGCTTGTTTTAATAGAACAAGCAATTGACGTTAGTCACAGAAGAAGCACCGGCTAACTCCGTGCCAGCAGCCGCGGTAATACGGAGGGTGCGAGCGTTAATCGGAATAACTGGGCGTAAAGGGCACGCAGGCGGTGACTTAAGTGAGATGTGAAAGCCCCGAGCTTAACTTGGGAATTGCATTTCATACTGGGTCGCTAGAGTACTTTAGGGAGGGGTAGAATTCCACGTGTAGCGGTGAAATGCGTAGAGATGTGGAGGAATACCGAAGGCGAAGGCAGCCCCTTGGGAATGTACTGACGC…	Bacteria	Proteobacteria	Gammaproteobacteria	Pasteurellales	Pasteurellaceae	Actinobacillus	porcinus	Actinobacillus_porcinus
ASV00223_Unclassified_minor/indolicus	0.0667286	0.217859	0.306293	0.142294	0.306308	0.701956	TGGGGAATATTGCACAATGGGGGGAACCCTGATGCAGCCATGCCGCGTGAATGAAGAAGGCCTTCGGGTTGTAAAGTTCTTTCGGTGATGAGGAAGGTGCTTGTTTTAATAGAGCAAGCAATTGACGTTATTCACAGAAGAAGCACCGGCTAACTCCGTGCCAGCAGCCGCGGTAATACGGAGGGTGCAAGCGTTAATCGGAATGACTGGGCGTAAAGGGCACGCAGGCGGTGACTTAAGTGGGATGTGAAAGCCCCGGGCTTAACCTGGGAATTGCATTTCAGACTGGGTCGCTAGAGTATTTTAGGGAGGGGTAGAATTCCACGTGTAGCGGTGAAATGCGTAGAGATGTGGAGGAATACCGAAGGCGAAGGCAGCCCCTTGGGAATATACTGACGC…	Bacteria	Proteobacteria	Gammaproteobacteria	Pasteurellales	Pasteurellaceae	Unclassified	minor/indolicus	Unclassified_minor/indolicus
ASV00160_Actinobacillus_Unclassified	0.324529	0.108392	2.99402	0.21646	0.313258	0.708048	TGGGGAATATTGCGCAATGGGGGGAACCCTGACGCAGCCATGCCGCGTGAATGAAGAAGGCCTTCGGGTTGTAAAGTTCTTTCGGTGATGAGGAAGGTGTTTGTTTTAATAGAGCAAGCAATTGACGTTAGTCACAGAAGAAGCACCGGCTAACTCCGTGCCAGCAGCCGCGGTAATACGGAGGGTGCGAGCGTTAATCGGAATAACTGGGCGTAAAGGGCACGCAGGCGGTGACTTAAGTGAGATGTGAAATCCCCGAGCTTAACTTGGGAACTGCATTTCAGACTGGGTTGCTAGAGTATTTTAGGGAGGGGTAGAATTCCACGTGTAGCGGTGAAATGCGTAGAGATGTGGAGGAATACCGAAGGCGAAGGCAGCCCCTTGGGAATATACTGACGC…	Bacteria	Proteobacteria	Gammaproteobacteria	Pasteurellales	Pasteurellaceae	Actinobacillus	Unclassified	Actinobacillus_Unclassified
ASV00091_Unclassified_Unclassified	0.35502	0.290309	1.2229	0.322665	0.328209	0.729673	TGGGGAATATTGGACAATGGGGGAAACCCTGATCCAGCAACGCCGCGTGAGTGAAGAAGTATTTCGGTATGTAAAGCTCTATCAGCAGGGAAGAAAATGACGGTACCTGACTAAGAAGCCCCGGCTAACTACGTGCCAGCAGCCGCGGTAATACGTAGGGGGCAAGCGTTATCCGGATTTACTGGGTGTAAAGGGAGCGTAGACGGCGATGCAAGTCTGGAGTGAAAGCCCGGGGCTCAACCTCGGAACTGCTTTGGAAACTGTATTGCTAGAGTGTCGGAGAGGTAAGTGGAATTCCCAGTGTAGCGGTGAAATGCGTAGATATTGGGAGGAACACCGGTGGCGAAGGCGGCTTACTGGACGATAACTGACGTTGAGGCTCGAAGGCGTGGGGAGCAA…	Bacteria	Firmicutes	Clostridia	Lachnospirales	Lachnospiraceae	Unclassified	Unclassified	Unclassified_Unclassified
ASV00026_Actinobacillus_indolicus	0.441968	0.547351	0.807467	0.49466	0.331669	0.729673	TGGGGAATATTGCACAATGGGGGGAACCCTGATGCAGCCATGCCGCGTGAATGAAGAAGGCCTTCGGGTTGTAAAGTTCTTTCGGTGATGAGGAAGGCAGGTAAGTGAATAGCTTACTTGATTGACGTTAGTCACAGAAGAAGCACCGGCTAACTCCGTGCCAGCAGCCGCGGTAATACGGAGGGTGCGAGCGTTAATCGGAATGACTGGGCGTAAAGGGCACGCAGGCGGTGACTTAAGTGAGATGTGAAAGCCCCGAGCTTAACTTGGGAATTGCATTTCATACTGGGTCGCTAGAGTATTTTAGGGAGGGGTAGAATTCCACGTGTAGCGGTGAAATGCGTAGAGATGTGGAGGAATACCGAAGGCGAAGGCAGCCCCTTGGGAATATACTGACGC…	Bacteria	Proteobacteria	Gammaproteobacteria	Pasteurellales	Pasteurellaceae	Actinobacillus	indolicus	Actinobacillus_indolicus
ASV00049_Acinetobacter_Unclassified	0.667296	0.657018	1.01564	0.662157	0.354737	0.732429	TGGGGAATATTGGACAATGGGGGGAACCCTGATCCAGCCATGCCGCGTGTGTGAAGAAGGTCGTAAGATTGTAAAGCACTTTAAGCGAGGAGGAGGGTACTCATGCTAATACCATGAAGTATCGGACGCTACTCGCAGAATAAGCACCGGCTAACTCTGTGCCAGCAGCCGCGGTAATACAGAGGGTGCAAGCGTTAATCGGAATTACTGGGCGTAAAGCGCGCGTAGGTGGCAAATTAAGTCGGATGTGAAATCCCCGAGCTCAACTTGGGAATTGCATCCGATACTGGTTAGCTAGAGTATGAGAGAGGAAGGTAGAATTCCAGGTGTAGCGGTGAAATGCGTAGAGATCTGGAGGAATACCGATGGCGAAGGCAGCCTTCTGGCTTAATACTGACG…	Bacteria	Proteobacteria	Gammaproteobacteria	Pseudomonadales	Moraxellaceae	Acinetobacter	Unclassified	Acinetobacter_Unclassified
ASV00095_Prevotella_Unclassified	0.120105	0.19941	0.602301	0.159758	0.360072	0.732429	TGAGGAATATTGGTCAATGGGCGGGAGCCTGAACCAGCCAAGTAGCGTGCAGGATGACGGCCCTATGGGTTGTAAACTGCTTTTATGCGGGGATAACCGGCACTACGTGTAGTGCCTTGCAGGTACCGCATGAATAAGGACCGGCTAATTCCGTGCCAGCAGCCGCGGTAATACGGAAGGTCCTGGCGTTATCCGGATTTATTGGGTTTAAAGGGAGCGTAGGCCGCAGGGTAAGCGTGCTGTGAAATGTACCGGCTCAACCGGTGACGTGCAGCGCGAACTGCCTTGCTTGAGTGTGCGGTAGGCAGGCGGAATTCATGGTGTAGCGGTGAAATGCTTAGATATCATGAGGAACCCCGATTGCGAAGGCAGCTTGCTGCCGCATGACTGACGCTGATG…	Bacteria	Bacteroidota	Bacteroidia	Bacteroidales	Prevotellaceae	Prevotella	Unclassified	Prevotella_Unclassified
ASV00169_Unclassified_aerogenes	0.170906	0.176036	0.970859	0.173471	0.360994	0.732429	TGGGGAATATTGCGCAATGGGGGCAACCCTGACGCAGCCATGCCGCGTGAATGAAGAAGGCCTTCGGGTTGTAAAGTTCTTTCGGTGATGAGGAAGGCGGTTAGTTTAATAGGCTAATCGATTGACGTTAATCACAGAAGAAGCACCGGCTAACTCCGTGCCAGCAGCCGCGGTAATACGGAGGGTGCGAGCGTTAATCGGAATAACTGGGCGTAAAGGGCACGCAGGCGGTTGCTTAAGTGAGGTGTGAAATCCCCGGGCTTAACCTGGGAATTGCATTTCAGACTGGGCAGCTAGAGTATTTTAGGGAGGGGTAGAATTCCACGTGTAGCGGTGAAATGCGTAGAGATGTGGAGGAATACCGAAGGCGAAGGCAGCCCCTTGGGGAAATACTGACGC…	Bacteria	Proteobacteria	Gammaproteobacteria	Pasteurellales	Pasteurellaceae	Unclassified	aerogenes	Unclassified_aerogenes
ASV00063_Unclassified_Unclassified	0.824253	0.547419	1.50571	0.685836	0.363133	0.732429	TGGGGAATATTGGACAATGGGGGGAACCCTGATCCAGCCATGCCGCGTGTGTGAAGAAGGTCGTAAGACTGTAAAGCACTTTAAGCGAGGAGGAGGGTAACTATGCTAATACCATGGTTTATCGGACGCTACTCGCAGAATAAGCACCGGCTAACTCTGTGCCAGCAGCCGCGGTAATACAGAGGGTGCGAGCGTTAATCGGAATTACTGGGCGTAAAGCGCGCGTAGGTGGCAAATTAAGTCGGATGTGAAATCCCCGAGCTCAACTTGGGAATTGCATCCGATACTGGTTAGCTAGAGTATGAGAGAGGAAGGTAGAATTCCAGGTGTAGCGGTGAAATGCGTAGAGATCTGGAGGAATACCGATGGCGAAGGCAGCCTTCTGGCTTAATACTGACG…	Bacteria	Proteobacteria	Gammaproteobacteria	Pseudomonadales	Moraxellaceae	Unclassified	Unclassified	Unclassified_Unclassified
ASV00033_Alloprevotella_Unclassified	1.10296	0.812086	1.35819	0.957525	0.366537	0.732429	TGAGGAATATTGGTCAATGGGCGAGAGCCTGAACCAGCCAAGTAGCGTGCAGGATGACGGCCCTCTGGGTTGTAAACTGCTTTTATACGGGGGTAAAAAACGCCACGTGTGGCGTCTTGCAAGTACCGTAAGAAAAAGGACCGGCTAATTCCGTGCCAGCAGCCGCGGTAATACGGAAGGTTCGGGCGTTATCCGGATTTATTGGGTTTAAAGGGAGCGTAGGCGGGTGTTTAAGTCAGCTGTGAAAGTTTGAGGCTCAACCTTAAAATTGCAGTTGATACTGGATGCCTTGAGTGTGCGCAGCGGCATTGGAATTCGTAGTGTAGCGGTGAAATGCTTAGATATTACGAAGAACTCCGATCGCGAAGGCATATGCCGGGAGCACAACTGACGCTGAGG…	Bacteria	Bacteroidota	Bacteroidia	Bacteroidales	Prevotellaceae	Alloprevotella	Unclassified	Alloprevotella_Unclassified
ASV00197_Bordetella_bronchiseptica/parapertussis	0.0442622	0.325274	0.136077	0.184768	0.367267	0.732429	TGGGGAATTTTGGACAATGGGGGCAACCCTGATCCAGCCATCCCGCGTGTGCGATGAAGGCCTTCGGGTTGTAAAGCACTTTTGGCAGGAAAGAAACGGCACGGGCTAATATCCTGTGCAACTGACGGTACCTGCAGAATAAGCACCGGCTAACTACGTGCCAGCAGCCGCGGTAATACGTAGGGTGCAAGCGTTAATCGGAATTACTGGGCGTAAAGCGTGCGCAGGCGGTTCGGAAAGAAAGATGTGAAATCCCAGGGCTTAACCTTGGAACTGCATTTTTAACTACCGGGCTAGAGTGTGTCAGAGGGAGGTGGAATTCCGCGTGTAGCAGTGAAATGCGTAGATATGCGGAGGAACACCGATGGCGAAGGCAGCCTCCTGGGATAACACTGACGC…	Bacteria	Proteobacteria	Gammaproteobacteria	Burkholderiales	Alcaligenaceae	Bordetella	bronchiseptica/parapertussis	Bordetella_bronchiseptica/parapertussis
ASV00024_Moraxella_boevrei/sonnei	0.244724	0.346548	0.706176	0.295636	0.369052	0.732429	TGGGGAATATTGGACAATGGGCGAAAGCCTGATCCAGCCATGCCGCGTGTGTGAAGAAGGCCTTTTGGTTGTAAAGCACTTTAAGTAGGGAGGAAGAGTTATCAATTAATACCTGATGATGATGACGTTACCTACAGAATAAGCACCGGCTAACTCTGTGCCAGCAGCCGCGGTAATACAGAGGGTGCGAGCGTTAATCGGAATTACTGGGCGTAAAGCGAGCGTAGGTGGCTTGATAAGTCACATGTGAAATCCCTGGGCTTAACCTAGGAACTGCATGTGATACTGTTAAGCTAGAGTAGATGAGAGGGGGGTAGAATTCCAGGTGTAGCGGTGAAATGCGTAGAGATCTGGAGGAATACCGATGGCGAAGGCAGCCCCCTGGCACCATACTGACAC…	Bacteria	Proteobacteria	Gammaproteobacteria	Pseudomonadales	Moraxellaceae	Moraxella	boevrei/sonnei	Moraxella_boevrei/sonnei
ASV00047_Actinobacillus_porcinus	0.140636	0.16705	0.84188	0.153843	0.370228	0.732429	TGGGGAATATTGCACAATGGGGGGAACCCTGATGCAGCCATGCCGCGTGAATGAAGAAGGCCTTCGGGTTGTAAAGTTCTTTCGGTGATGAGGAAGGTGTTTGTTTTAATAGAACAAGCAATTGACGTTAGTCACAGAAGAAGCACCGGCTAACTCCGTGCCAGCAGCCGCGGTAATACGGAGGGTGCGAGCGTTAATCGGAATAACTGGGCGTAAAGGGCACGCAGGCGGTGACTTAAGTGAGATGTGAAAGCCCCGGGCTTAACCTGGGAATTGCATTTCATACTGGGTCGCTAGAGTACTTTAGGGAGGGGTAGAATTCCACGTGTAGCGGTGAAATGCGTAGAGATGTGGAGGAATACCGAAGGCGAAGGCAGCCCCTTGGGAGTGTACTGACGC…	Bacteria	Proteobacteria	Gammaproteobacteria	Pasteurellales	Pasteurellaceae	Actinobacillus	porcinus	Actinobacillus_porcinus
ASV00156_Alloprevotella_Unclassified	0.182329	0.164511	1.10831	0.17342	0.372873	0.732429	TGAGGAATATTGGTCAATGGGCGAGAGCCTGAACCAGCCAAGTAGCGTGCAGGATGACGGCCCTCTGGGTTGTAAACTGCTTTTATACGGGGGTAAAAAACGCCACGTGTGGTGTCTTGCAAGTACCGTAAGAAAAAGGACCGGCTAATTCCGTGCCAGCAGCCGCGGTAATACGGAAGGTTCGGGCGTTATCCGGATTTATTGGGTTTAAAGGGAGCGTAGGCGGGTGTTTAAGTCAGCTGTGAAAGTTTGAGGCTCAACCTTAAAATTGCAGTTGATACTGGATGCCTTGAGTGTGCGCAGCGGCATTGGAATTCGTAGTGTAGCGGTGAAATGCTTAGATATTACGAAGAACTCCGATCGCGAAGGCATATGCCGGGAGCACAACTGACGCTGAGG…	Bacteria	Bacteroidota	Bacteroidia	Bacteroidales	Prevotellaceae	Alloprevotella	Unclassified	Alloprevotella_Unclassified
ASV00082_Actinobacillus_indolicus	0.517709	0.470629	1.10004	0.494169	0.386459	0.73492	TGGGGAATATTGCACAATGGGGGGAACCCTGATGCAGCCATGCCGCGTGAATGAAGAAGGCCTTCGGGTTGTAAAGTTCTTTCGGTGATGAGGAAGGCAGGTAAGTTAATAGCTTACTTGATTGACGTTAGTCACAGAAGAAGCACCGGCTAACTCCGTGCCAGCAGCCGCGGTAATACGGAGGGTGCGAGCGTTAATCGGAATGACTGGGCGTAAAGGGCACGCAGGCGGTGACTTAAGTGAGATGTGAAAGCCCCGAGCTTAACTTGGGAATTGCATTTCATACTGGGTCGCTAGAGTATTTTAGGGAGGGGTAGAATTCCACGTGTAGCGGTGAAATGCGTAGAGATGTGGAGGAATACCGAAGGCGAAGGCAGCCCCTTGGGAAAATACTGACGC…	Bacteria	Proteobacteria	Gammaproteobacteria	Pasteurellales	Pasteurellaceae	Actinobacillus	indolicus	Actinobacillus_indolicus
ASV00123_Conchiformibius_Unclassified	0.496562	0.300693	1.65139	0.398628	0.387823	0.73492	TGGGGAATTTTGGACAATGGGCGCAAGCCTGATCCAGCCATGCCGCGTGTCTGAAGAAGGCCTTCGGGTTGTAAAGGACTTTTGTCAGGGAAGAAAAGGTTAGTGCTAATATCATTGACTGATGACGGTACCTGAAGAATAAGCACCGGCTAACTACGTGCCAGCAGCCGCGGTAATACGTAGGGTGCGAGCGTTAATCGGAATTACTGGGCGTAAAGCGAGCGCAGACGGTTTGTTAAGCAGGATGTGAAATCCCCGAGCTCAACTTGGGAACGGCGTTCTGAACTGGCAAGCTAGAGTATGTCAGAGGGGGGTAGAATTCCACGTGTAGCAGTGAAATGCGTAGAGATGTGGAGGAATACCGATGGCGAAGGCAGCCCCCTGGGATAATACTGACGT…	Bacteria	Proteobacteria	Gammaproteobacteria	Burkholderiales	Neisseriaceae	Conchiformibius	Unclassified	Conchiformibius_Unclassified
ASV00159_Neisseria_dentiae	0.259157	0.147101	1.76176	0.203129	0.388594	0.73492	TGGGGAATTTTGGACAATGGGGGCAACCCTGATCCAGCCATGCCGCGTGTCTGAAGAAGGCCTTCGGGTTGTAAAGGACTTTTGTCAGGGAAGAAAAGCCCCGGGTTAATACCCCGGGGTGATGACGGTACCTGAAGAATAAGCACCGGCTAACTACGTGCCAGCAGCCGCGGTAATACGTAGGGTGCGAGCGTTAATCGGAATTACTGGGCGTAAAGCGGGCGCAGACGGTTACTTAAGCAGGATGTGAAATCCCCGGGCTTAACCTGGGAACTGCGTTCTGAACTGGGTGACTAGAGTATGTCAGAGGGGGGTAGAATTCCACGTGTAGCAGTGAAATGCGTAGAGATGTGGAGGAATACCGATGGCGAAGGCAGCCCCCTGGGATAATACTGACGT…	Bacteria	Proteobacteria	Gammaproteobacteria	Burkholderiales	Neisseriaceae	Neisseria	dentiae	Neisseria_dentiae
ASV00066_Streptobacillus_Unclassified	0.52412	0.486389	1.07758	0.505254	0.392878	0.73492	TGGGGAATATTGGACAATGGAGGCAACTCTGATCCAGCAATTCTGTGTGCACGAAGAAGGTTTTCGGATTGTAAAGTGCTTTCAGTAGGGAAGAAGAGATGACGGTACCTACAGAAGAAGCGACGGCTAAATACGTGCCAGCAGCCGCGGTAATACGTATGTCGCGAGCGTTATCCGGAATTATTGGGCTTAAAGGGCATCTAGGTGGCATATCAAGTCGAAGGTGAAAACTTATGGCTCAACCATAAGCCTGCCTACGAAACTGATATACTAGAGTACTGGAAAGGTGGGTGGAACTACACGAGTAGAGGTGAAATTCGTAGATATGTGTAGGAATGCCGATGATGAAGATAACTCACTGGACAGCTACTGACGCTGAAGTGCGAAAGCTAGGGGAGC…	Bacteria	Fusobacteriota	Fusobacteriia	Fusobacteriales	Leptotrichiaceae	Streptobacillus	Unclassified	Streptobacillus_Unclassified
ASV00175_Streptococcus_salivarius/vestibularis/cristatus/albilineans/pneumoniae/equinus	0.0672478	0.191915	0.350404	0.129581	0.396412	0.73492	TAGGGAATCTTCGGCAATGGGGGCAACCCTGACCGAGCAACGCCGCGTGAGTGAAGAAGGTTTTCGGATCGTAAAGCTCTGTTGTAAGTCAAGAACGAGTGTGAGAGTGGAAAGTTCACACTGTGACGGTAGCTTACCAGAAAGGGACGGCTAACTACGTGCCAGCAGCCGCGGTAATACGTAGGTCCCGAGCGTTGTCCGGATTTATTGGGCGTAAAGCGAGCGCAGGCGGTTTGATAAGTCTGAAGTTAAAGGCTGTGGCTCAACCATAGTTCGCTTTGGAAACTGTCAAACTTGAGTGCAGAAGGGGAGAGTGGAATTCCATGTGTAGCGGTGAAATGCGTAGATATATGGAGGAACACCGGTGGCGAAAGCGGCTCTCTGGTCTGTAACTGACGC…	Bacteria	Firmicutes	Bacilli	Lactobacillales	Streptococcaceae	Streptococcus	salivarius/vestibularis/cristatus/albilineans/pneumoniae/equinus	Streptococcus_salivarius/vestibularis/cristatus/albilineans/pneumoniae/equinus
ASV00031_Actinobacillus_minor/porcitonsillarum	0.831962	0.899682	0.924728	0.865822	0.406132	0.742969	TGGGGAATATTGCACAATGGGGGGAACCCTGATGCAGCCATGCCGCGTGAATGAAGAAGGCCTTCGGGTTGTAAAGTTCTTTCGGTGATGAGGAAGGCAGGTAAGTTAATAGCTTACTTGATTGACGTTAGTCACAGAAGAAGCACCGGCTAACTCCGTGCCAGCAGCCGCGGTAATACGGAGGGTGCGAGCGTTAATCGGAATGACTGGGCGTAAAGGGCACGCAGGCGGTGACTTAAGTGAGATGTGAAAGCCCCGGGCTTAACCTGGGAATTGCATTTCATACTGGGTTGCTAGAGTATTTTAGGGAGGGGTAGAATTCCACGTGTAGCGGTGAAATGCGTAGAGATGTGGAGGAATACCGAAGGCGAAGGCAGCCCCTTGGGAATATACTGACGC…	Bacteria	Proteobacteria	Gammaproteobacteria	Pasteurellales	Pasteurellaceae	Actinobacillus	minor/porcitonsillarum	Actinobacillus_minor/porcitonsillarum
ASV00010_Actinobacillus_indolicus/minor/porcitonsillarum	2.4475	2.14932	1.13873	2.29841	0.409758	0.742969	TGGGGAATATTGCACAATGGGGGGAACCCTGATGCAGCCATGCCGCGTGAATGAAGAAGGCCTTCGGGTTGTAAAGTTCTTTCGGTGATGAGGAAGGCAGGTAAGTTAATAGCTTGCTTGATTGACGTTAGTCACAGAAGAAGCACCGGCTAACTCCGTGCCAGCAGCCGCGGTAATACGGAGGGTGCGAGCGTTAATCGGAATAACTGGGCGTAAAGGGCACGCAGGCGGTGACTTAAGTGAGATGTGAAAGCCCCGAGCTTAACTTGGGAATTGCATTTCATACTGGGTCGCTAGAGTACTTTAGGGAGGGGTAGAATTCCACGTGTAGCGGTGAAATGCGTAGAGATGTGGAGGAATACCGAAGGCGAAGGCAGCCCCTTGGGAATGTACTGACGC…	Bacteria	Proteobacteria	Gammaproteobacteria	Pasteurellales	Pasteurellaceae	Actinobacillus	indolicus/minor/porcitonsillarum	Actinobacillus_indolicus/minor/porcitonsillarum
ASV00022_Actinobacillus_minor	2.43174	2.30634	1.05437	2.36904	0.414937	0.744181	TGGGGAATATTGCACAATGGGGGGAACCCTGATGCAGCCATGCCGCGTGAATGAAGAAGGCCTTCGGGTTGTAAAGTTCTTTCGGTGATGAGGAAGGCGGTTGTTTTAATAGAACAATCGATTGACGTTAGTCACAGAAGAAGCACCGGCTAACTCCGTGCCAGCAGCCGCGGTAATACGGAGGGTGCGAGCGTTAATCGGAATGACTGGGCGTAAAGGGCACGCAGGCGGTGACTTAAGTGAGATGTGAAAGCCCCGGGCTTAACCTGGGAATTGCATTTCATACTGGGTCGCTAGAGTATTTTAGGGAGGGGTAGAATTCCACGTGTAGCGGTGAAATGCGTAGAGATGTGGAGGAATACCGAAGGCGAAGGCAGCCCCTTGGGAATATACTGACGC…	Bacteria	Proteobacteria	Gammaproteobacteria	Pasteurellales	Pasteurellaceae	Actinobacillus	minor	Actinobacillus_minor
ASV00042_Acinetobacter_Unclassified	0.261186	0.294634	0.886479	0.27791	0.424445	0.749188	TGGGGAATATTGGACAATGGGGGGAACCCTGATCCAGCCATGCCGCGTGTGTGAAGAAGGTCGTAAGACTGTAAAGCACTTTAAGCGAGGAGGAGGGTAGTCATGCTAATATCATGAACTATCGGACGCTACTCGCAGAATAAGCACCGGCTAACTCTGTGCCAGCAGCCGCGGTAATACAGAGGGTGCGAGCGTTAATCGGAATTACTGGGCGTAAAGCGCGCGTAGGTGGCAAATTAAGTCGGATGTGAAATCCCTGAGCTCAACTTGGGAATTGCATCCGATACTGGTTAGCTAGAGTATGAGAGAGGAAGGTAGAATTCCAGGTGTAGCGGTGAAATGCGTAGAGATCTGGAGGAATACCGATGGCGAAGGCAGCCTTCTGGCTTAATACTGACG…	Bacteria	Proteobacteria	Gammaproteobacteria	Pseudomonadales	Moraxellaceae	Acinetobacter	Unclassified	Acinetobacter_Unclassified
ASV00071_Actinobacillus_A. indolicus/H. parasuis	0.26564	0.285709	0.92976	0.275674	0.42681	0.749188	TGGGGAATATTGCACAATGGGGGGAACCCTGATGCAGCCATGCCGCGTGAATGAAGAAGGCCTTCGGGTTGTAAAGTTCTTTCGGTGATGAGGAAGGTGTTTGTTTTAATAGAGCAAGCAATTGACGTTAGTCACAGAAGAAGCACCGGCTAACTCCGTGCCAGCAGCCGCGGTAATACGGAGGGTGCGAGCGTTAATCGGAATGACTGGGCGTAAAGGGCACGCAGGCGGTGACTTAAGTGAGATGTGAAAGCCCCGAGCTTAACTTGGGAATTGCATTTCATACTGGGTTGCTAGAGTATTTTAGGGAGGGGTAGAATTCCACGTGTAGCGGTGAAATGCGTAGAGATGTGGAGGAATACCGAAGGCGAAGGCAGCCCCTTGGGAAAATACTGACGC…	Bacteria	Proteobacteria	Gammaproteobacteria	Pasteurellales	Pasteurellaceae	Actinobacillus	A. indolicus/H. parasuis	Actinobacillus_A. indolicus/H. parasuis
ASV00190_Streptococcus_Unclassified	0.200049	0.147081	1.36013	0.173565	0.433054	0.752146	TAGGGAATCTTCGGCAATGGGGGGAACCCTGACCGAGCAACGCCGCGTGAGTGAAGAAGGTTTTCGGATCGTAAAGCTCTGTTGTAAGAGAAGAACGTTGATGTGAGTGGAAAGTACATCAAGTGACGGTACCTTACCAGAAAGGGACGGCTAACTACGTGCCAGCAGCCGCGGTAATACGTAGGTCCCGAGCGTTGTCCGGATTTATTGGGCGTAAAGCGAGCGCAGGCGGTTTGATAAGTCTGAAGTAAAAGGCTGTGGCTTAACCATAGTACGCTTTGGAAACTGTCAAACTTGAGTGCAGAAGGGGAGAGTGGAATTCCATGTGTAGCGGTGAAATGCGTAGATATATGGAGGAACACCGGTGGCGAAAGCGGCTCTCTGGTCTGTAACTGACGC…	Bacteria	Firmicutes	Bacilli	Lactobacillales	Streptococcaceae	Streptococcus	Unclassified	Streptococcus_Unclassified
ASV00133_Veillonella_parvula	0.188882	0.174862	1.08018	0.181872	0.441038	0.758035	TGGGGAATCTTCCGCAATGGACGAAAGTCTGACGGAGCAACGCCGCGTGAGTGATGACGGCCTTCGGGTTGTAAAGCTCTGTTAATCGGGACGAAAGGCCTTCTTGCGAACAGTTAGAAGGATTGACGGTACCGGAATAGAAAGCCACGGCTAACTACGTGCCAGCAGCCGCGGTAATACGTAGGTGGCAAGCGTTGTCCGGAATTATTGGGCGTAAAGCGCGCGCAGGCGGATCAGTCAGTCTGTCTTAAAAGTTCGGGGCTTAACCCCGTGATGGGATGGAAACTGCTGATCTAGAGTATCGGAGAGGAAAGTGGAATTCCTAGTGTAGCGGTGAAATGCGTAGATATTAGGAAGAACACCAGTGGCGAAGGCGACTTTCTGGACGAAAACTGACGC…	Bacteria	Firmicutes	Negativicutes	Veillonellales-Selenomonadales	Veillonellaceae	Veillonella	parvula	Veillonella_parvula
ASV00096_Streptococcus_henryi/orisratti/suis/porcorum	0.547087	0.3662	1.49396	0.456644	0.460785	0.783809	TAGGGAATCTTCGGCAATGGGGGGAACCCTGACCGAGCAACGCCGCGTGAGTGAAGAAGGTTTTCGGATCGTAAAGCTCTGTTGTTAGAGAAGAACGTGTGTGAGAGTGGAAAGTTCACACAGTGACGGTAACTAACCAGAAAGGGACGGCTAACTACGTGCCAGCAGCCGCGGTAATACGTAGGTCCCGAGCGTTGTCCGGATTTATTGGGCGTAAAGCGAGCGCAGGCGGTTCTGTAAGTCTGAAGTTAAAGGCAGTGGCTTAACCATTGTACGCTTTGGAAACTGCAGGACTTGAGTGCAGAAGGGGAGAGTGGAATTCCATGTGTAGCGGTGAAATGCGTAGATATATGGAGGAACACCGGTGGCGAAAGCGGCTCTCTGGTCTGTAACTGACGC…	Bacteria	Firmicutes	Bacilli	Lactobacillales	Streptococcaceae	Streptococcus	henryi/orisratti/suis/porcorum	Streptococcus_henryi/orisratti/suis/porcorum
ASV00004_Streptococcus_porcorum	1.51236	2.01047	0.752244	1.76141	0.476047	0.785778	TAGGGAATCTTCGGCAATGGGGGCAACCCTGACCGAGCAACGCCGCGTGAGTGAAGAAGGTTTTCGGATCGTAAAGCTCTGTTGTAAGAGAAGAACGTGTGTGAGAGTGGAAAGTTCACACAGTGACGGTATCTTACCAGAAAGGGACGGCTAACTACGTGCCAGCAGCCGCGGTAATACGTAGGTCCCGAGCGTTGTCCGGATTTATTGGGCGTAAAGCGAGCGCAGGCGGTTTGATAAGTCTGAAGTTAAAGGCTGTGGCTCAACCATAGTACGCTTTGGAAACTGTCAAACTTGAGTGCAGAAGGGGAGAGTGGAATTCCATGTGTAGCGGTGAAATGCGTAGATATATGGAGGAACACCGGTGGCGAAAGCGGCTCTCTGGTCTGTAACTGACGC…	Bacteria	Firmicutes	Bacilli	Lactobacillales	Streptococcaceae	Streptococcus	porcorum	Streptococcus_porcorum
ASV00075_Actinobacillus_porcinus	0.26069	0.215728	1.20842	0.238209	0.476224	0.785778	TGGGGAATATTGCACAATGGGGGAAACCCTGATGCAGCCATGCCGCGTGAATGAAGAAGGCCTTCGGGTTGTAAAGTTCTTTCGGTGATGAGGAAGGTGTTTGTTTTAATAGGACAAGCAATTGACGTTAGTCACAGAAGAAGCACCGGCTAACTCCGTGCCAGCAGCCGCGGTAATACGGAGGGTGCGAGCGTTAATCGGAATAACTGGGCGTAAAGGGCACGCAGGCGGTGACTTAAGTGAGATGTGAAAGCCCCGGGCTTAACCTGGGAATTGCATTTCATACTGGGTCGCTAGAGTACTTTAGGGAGGGGTAGAATTCCACGTGTAGCGGTGAAATGCGTAGAGATGTGGAGGAATACCGAAGGCGAAGGCAGCCCCTTGGGAATGTACTGACGC…	Bacteria	Proteobacteria	Gammaproteobacteria	Pasteurellales	Pasteurellaceae	Actinobacillus	porcinus	Actinobacillus_porcinus
ASV00180_Dysgonomonas_Unclassified	0.0953028	0.136775	0.696784	0.116039	0.477371	0.785778	TGAGGAATATTGGTCAATGGGCGAGAGCCTGAACCAGCCAAGTCGCGTGAAGGATGACTGCCCTATGGGTTGTAAACTTCTTTTGTACAGGAGTAAAAGATATTACGTGTAATATTTTGCAAGTACTGTACGAATAAGCATCGGCTAACTCCGTGCCAGCAGCCGCGGTAATACGGAGGATGCGAGCGTTATCCGGATTTATTGGGTTTAAAGGGTGCGTAGGCCGTAATTTAAGTCAGTGGTCAAATTTCCGGGCTCAACCCGGTCCTGCCATTGAAACTGGATTACTTGAGTTTAAGCGAGGTAGGCGGAATTTGTAGTGTAGCGGTGAAATGCATAGATATTACAAGGAACTCCGATTGCGTAGGCAGCTTACTAGTTTACAACTGACGCTGAAGC…	Bacteria	Bacteroidota	Bacteroidia	Bacteroidales	Dysgonomonadaceae	Dysgonomonas	Unclassified	Dysgonomonas_Unclassified
ASV00094_Alloprevotella_Unclassified	0.435142	0.44588	0.975917	0.440511	0.480992	0.785778	TGAGGAATATTGGTCAATGGGCGAGAGCCTGAACCAGCCAAGTAGCGTGCAGGATGACGGCCCTCTGGGTTGTAAACTGCTTTTATACGGGGGTAAAAAACGCCACGTGTGGTGTCTTGCAAGTACCGTAAGAAAAAGGACCGGCTAATTCCGTGCCAGCAGCCGCGGTAATACGGAAGGTTCGGGCGTTATCCGGATTTATTGGGTTTAAAGGGAGCGTAGGCGGGTGTTTAAGTCAGCTGTGAAAGTTTGAGGCTCAACCTTAAAATTGCAGTTGATACTGGACGCCTTGAGTGTGCGCAGCGGCATTGGAATTCGTAGTGTAGCGGTGAAATGCTTAGATATTACGAAGAACTCCGATCGCGAAGGCATATGCCGGGAGCACAACTGACGCTGAGG…	Bacteria	Bacteroidota	Bacteroidia	Bacteroidales	Prevotellaceae	Alloprevotella	Unclassified	Alloprevotella_Unclassified
ASV00126_Streptococcus_plurextorum	0.195661	0.137688	1.42105	0.166675	0.493368	0.798095	TAGGGAATCTTCGGCAATGGGGGCAACCCTGACCGAGCAACGCCGCGTGAGTGAAGAAGGTTTTCGGATCGTAAAGCTCTGTTGTAAGAGAAGAATGTGTGTGGGAGTGGAAAGTCCACATAATGACGGTATCTTACCAGAAAGGGACGGCTAACTACGTGCCAGCAGCCGCGGTAATACGTAGGTCCCGAGCGTTGTCCGGATTTATTGGGCGTAAAGCGAGCGCAGGCGGTTATATAAGTCTGAAGTCAAAGGCATTGGCTCAACCAATGTACGCTTTGGAAACTGTAGAACTTGAGTGCAGAAGGGGAGAGTGGAATTCCATGTGTAGCGGTGAAATGCGTAGATATATGGAGGAACACCGGTGGCGAAAGCGGCTCTCTGGTCTGTAACTGACGC…	Bacteria	Firmicutes	Bacilli	Lactobacillales	Streptococcaceae	Streptococcus	plurextorum	Streptococcus_plurextorum
ASV00150_Bergeyella_zoohelcum	0.0813649	0.20732	0.392461	0.144342	0.505205	0.805257	TGAGGAATATTGGACAATGGGTGAGAGCCTGATCCAGCCATCCCGCGTGAAGGACTAAGGACCTATGGTTTGTAAACTTCTTTTATACAGGGATAAACCTACTCTCGTGAGGGTAGCTGAAGGTACTGTATGAATAAGCACCGGCTAACTCCGTGCCAGCAGCCGCGGTAATACGGAGGGTGCAAGCGTTATCCGGATTTATTGGGTTTAAAGGGTCCGTAGGCGGGTCGATAAGTCAGTGGTGAAAGCCTGCAGCTTAACTGTAGAACTGCCGTTGATACTGTCGGTCTTGAGTGTATTTGAGGTAGCTGGAATGAGTAGTGTAGCGGTGAAATGCATAGATATTACTCAGAACACCAATTGCGAAGGCAGGTTACCAAGTTACAACTGACGCTGATG…	Bacteria	Bacteroidota	Bacteroidia	Flavobacteriales	Weeksellaceae	Bergeyella	zoohelcum	Bergeyella_zoohelcum
ASV00183_Actinobacillus_indolicus/minor/porcitonsillarum	0.218121	0.175231	1.24477	0.196676	0.507556	0.805257	TGGGGAATATTGCACAATGGGGGGAACCCTGATGCAGCCATGCCGCGTGAATGAAGAAGGCCTTCGGGTTGTAAAGTTCTTTCGGTGATGAGGAAGGCAGGTAAGTGAATAGCTTGCTTGATTGACGTTAGTCACAGAAGAAGCACCGGCTAACTCCGTGCCAGCAGCCGCGGTAATACGGAGGGTGCGAGCGTTAATCGGAATAACTGGGCGTAAAGGGCACGCAGGCGGTGACTTAAGTGAGATGTGAAAGCCCCGAGCTTAACTTGGGAATTGCATTTCATACTGGGTCGCTAGAGTACTTTAGGGAGGGGTAGAATTCCACGTGTAGCGGTGAAATGCGTAGAGATGTGGAGGAATACCGAAGGCGAAGGCAGCCCCTTGGGAATGTACTGACGC…	Bacteria	Proteobacteria	Gammaproteobacteria	Pasteurellales	Pasteurellaceae	Actinobacillus	indolicus/minor/porcitonsillarum	Actinobacillus_indolicus/minor/porcitonsillarum
ASV00185_Johnsonella_Unclassified	0.197348	0.173154	1.13973	0.185251	0.532647	0.821681	TGGGGAATATTGGACAATGGGGGAAACCCTGATCCAGCAACGCCGCGTGAGTGAAGAAGTATTTCGGTATGTAAAGCTCTATCAGCAGGGAAGAAAATGACGGTACCTGACTAAGAAGCCCCGGCTAACTACGTGCCAGCAGCCGCGGTAATACGTAGGGGGCAAGCGTTATCCGGATTTACTGGGTGTAAAGGGAGCGTAGACGGCGATGCAAGTCTGGAGTGAAAGCCCGGGGCTCAACCTCGGAACTGCTTTGGAAACTGTATAGCTAGAGTGTCGGAGAGGTAAGTGGAATTCCCAGTGTAGCGGTGAAATGCGTAGATATTGGGAGGAACACCGGTGGCGAAGGCGGCTTACTGGACGATAACTGACGTTGAGGCTCGAAGGCGTGGGGAGCAA…	Bacteria	Firmicutes	Clostridia	Lachnospirales	Lachnospiraceae	Johnsonella	Unclassified	Johnsonella_Unclassified
ASV00023_Actinobacillus_minor/indolicus	1.30162	1.25145	1.04009	1.27653	0.535399	0.821681	TGGGGAATATTGCACAATGGGGGGAACCCTGATGCAGCCATGCCGCGTGAATGAAGAAGGCCTTCGGGTTGTAAAGTTCTTTCGGTGATGAGGAAGGTGTTTGTTTTAATAGAACAAGCAATTGACGTTAGTCACAGAAGAAGCACCGGCTAACTCCGTGCCAGCAGCCGCGGTAATACGGAGGGTGCGAGCGTTAATCGGAATGACTGGGCGTAAAGGGCACGCAGGCGGTGACTTAAGTGAGATGTGAAAGCCCCGGGCTTAACCTGGGAATTGCATTTCATACTGGGTCGCTAGAGTATTTTAGGGAGGGGTAGAATTCCACGTGTAGCGGTGAAATGCGTAGAGATGTGGAGGAATACCGAAGGCGAAGGCAGCCCCTTGGGAATATACTGACGC…	Bacteria	Proteobacteria	Gammaproteobacteria	Pasteurellales	Pasteurellaceae	Actinobacillus	minor/indolicus	Actinobacillus_minor/indolicus
ASV00015_Actinobacillus_minor/porcitonsillarum	2.62057	3.12441	0.838739	2.87249	0.538791	0.821681	TGGGGAATATTGCACAATGGGGGGAACCCTGATGCAGCCATGCCGCGTGAATGAAGAAGGCCTTCGGGTTGTAAAGTTCTTTCGGTGATGAGGAAGGCAGGTAAGTTAATAGCTTACTTGATTGACGTTAGTCACAGAAGAAGCACCGGCTAACTCCGTGCCAGCAGCCGCGGTAATACGGAGGGTGCGAGCGTTAATCGGAATGACTGGGCGTAAAGGGCACGCAGGCGGTGACTTAAGTGAGATGTGAAAGCCCCGGGCTTAACCTGGGAATTGCATTTCATACTGGGTCGCTAGAGTATTTTAGGGAGGGGTAGAATTCCACGTGTAGCGGTGAAATGCGTAGAGATGTGGAGGAATACCGAAGGCGAAGGCAGCCCCTTGGGAATATACTGACGC…	Bacteria	Proteobacteria	Gammaproteobacteria	Pasteurellales	Pasteurellaceae	Actinobacillus	minor/porcitonsillarum	Actinobacillus_minor/porcitonsillarum
ASV00028_Acinetobacter_Unclassified	1.5879	1.26302	1.25722	1.42546	0.545534	0.821681	TGGGGAATATTGGACAATGGGGGGAACCCTGATCCAGCCATGCCGCGTGTGTGAAGAAGGTCGTAAGACTGTAAAGCACTTTAAGCGAGGAGGAGGGTAGTCATGCTAATATCATGAACTATCGGACGCTACTCGCAGAATAAGCACCGGCTAACTCTGTGCCAGCAGCCGCGGTAATACAGAGGGTGCGAGCGTTAATCGGAATTACTGGGCGTAAAGCGCGCGTAGGTGGCAAATTAAGTCGGATGTGAAATCCCCGAGCTCAACTTGGGAATTGCATCCGATACTGGTTAGCTAGAGTATGAGAGAGGAAGGTAGAATTCCAGGTGTAGCGGTGAAATGCGTAGAGATCTGGAGGAATACCGATGGCGAAGGCAGCCTTCTGGCTTAATACTGACG…	Bacteria	Proteobacteria	Gammaproteobacteria	Pseudomonadales	Moraxellaceae	Acinetobacter	Unclassified	Acinetobacter_Unclassified
ASV00214_Actinobacillus_minor/porcitonsillarum	0.10632	0.284846	0.373254	0.195583	0.547807	0.821681	TGGGGAATATTGCACAATGGGGGGAACCCTGATGCAGCCATGCCGCGTGAATGAAGAAGGCCTTCGGGTTGTAAAGTTCTTTCGGTGATGAGGAAGGCAGGTGAGTGAATAGCTTACTTGATTGACGTTAGTCACAGAAGAAGCACCGGCTAACTCCGTGCCAGCAGCCGCGGTAATACGGAGGGTGCGAGCGTTAATCGGAATGACTGGGCGTAAAGGGCACGCAGGCGGTGACTTAAGTGAGATGTGAAAGCCCCGGGCTTAACCTGGGAATTGCATTTCATACTGGGTCGCTAGAGTATTTTAGGGAGGGGTAGAATTCCACGTGTAGCGGTGAAATGCGTAGAGATGTGGAGGAATACCGAAGGCGAAGGCAGCCCCTTGGGAATATACTGACGC…	Bacteria	Proteobacteria	Gammaproteobacteria	Pasteurellales	Pasteurellaceae	Actinobacillus	minor/porcitonsillarum	Actinobacillus_minor/porcitonsillarum
ASV00045_Moraxella_Unclassified	0.191691	0.255137	0.751323	0.223414	0.555705	0.821681	TGGGGAATATTGGACAATGGGCGAAAGCCTGATCCAGCCATGCCGCGTGTGTGAAGAAGGCCTTTTGGTTGTAAAGCACTTTAAGTGGGGAGGAAAAGCTGATGGTTAATACCCATAAGCCCTGACGTTACCCACAGAATAAGCACCGGCTAACTCTGTGCCAGCAGCCGCGGTAATACAGAGGGTGCAAGCGTTAATCGGAATTACTGGGCGTAAAGCGAGCGTAGGTGGTTATTTAAGTCAGATGTGAAATCCCCGGGCTTAACCTGGGAACTGCATCTGATACTGGATAACTAGAGTAGGTGAGAGGGGAGTAGAATTCCAGGTGTAGCGGTGAAATGCGTAGATATCTGGAGGAATACCGATGGCGAAGGCAGCTCTCTGGCATCATACTGACAC…	Bacteria	Proteobacteria	Gammaproteobacteria	Pseudomonadales	Moraxellaceae	Moraxella	Unclassified	Moraxella_Unclassified
ASV00056_Porphyromonas_Unclassified	0.751184	0.746609	1.00613	0.748897	0.561768	0.821681	TGAGGAATATTGGTCAATGGGCGCGAGCCTGAACCAGCCAAGTCGCGTGAAGGATGACTGTCTTATGGATTGTAAACTTCTTTTGTATGGGAATAACGGGGCGGACGTGTCCGCTTGTGAATGTACCATACGAATAAGCATCGGCTAACTCCGTGCCAGCAGCCGCGGTAATACGGAGGATGCGAGCGTTATCCGGATTTATTGGGTTTAAAGGGTGCGTAGGCGGCTTGTTAAGTCAGCGGTGAAATCTTGGGGCTCAACCCCGAAACTGCCGTTGAAACTGGCGAGCTTGAGTGTAGATGAGGTAGGCGGAATTCGTGGTGTAGCGGTGAAATGCATAGATATCACGAGGAACTCCGATTGCGCAGGCAGCTTACTAAGGTACAACTGACGCTGAAG…	Bacteria	Bacteroidota	Bacteroidia	Bacteroidales	Porphyromonadaceae	Porphyromonas	Unclassified	Porphyromonas_Unclassified
ASV00020_Porphyromonas_Unclassified	2.51873	2.01629	1.24919	2.26751	0.573294	0.821681	TGAGGAATATTGGTCAATGGGCGAGAGCCTGAACCAGCCAAGTCGCGTGAAGGATGACTGTCTTATGGATTGTAAACTTCTTTTGTATGGGAATAACGGGGCGGACGTGTCCGCTTGTGAATGTACCATACGAATAAGCATCGGCTAACTCCGTGCCAGCAGCCGCGGTAATACGGAGGATGCGAGCGTTATCCGGATTTATTGGGTTTAAAGGGTGCGTAGGCGGCTTGTTAAGTCAGCGGTGAAATCTTGGGGCTCAACCCCGAAACTGCCGTTGAAACTGGCGAGCTTGAGTGTAGATGAGGTAGGCGGAATTCGTGGTGTAGCGGTGAAATGCATAGATATCACGAGGAACTCCGATTGCGCAGGCAGCTTACTAAGGTACAACTGACGCTGAAG…	Bacteria	Bacteroidota	Bacteroidia	Bacteroidales	Porphyromonadaceae	Porphyromonas	Unclassified	Porphyromonas_Unclassified
ASV00043_Actinobacillus_porcinus	0.717352	0.54947	1.30553	0.633411	0.574444	0.821681	TGGGGAATATTGCACAATGGGGGGAACCCTGATGCAGCCATGCCGCGTGAATGAAGAAGGCCTTCGGGTTGTAAAGTTCTTTCGGTGATGAGGAAGGTGTTTGTTTTAATAGAACAAGCAATTGACGTTAGTCACAGAAGAAGCACCGGCTAACTCCGTGCCAGCAGCCGCGGTAATACGGAGGGTGCAAGCGTTAATCGGAATAACTGGGCGTAAAGGGCACGCAGGCGGTGACTTAAGTGAGATGTGAAAGCCCCGAGCTTAACTTGGGAATTGCATTTCATACTGGGTCGCTAGAGTACTTTAGGGAGGGGTAGAATTCCACGTGTAGCGGTGAAATGCGTAGAGATGTGGAGGAATACCGAAGGCGAAGGCAGCCCCTTGGGAATGTACTGACGC…	Bacteria	Proteobacteria	Gammaproteobacteria	Pasteurellales	Pasteurellaceae	Actinobacillus	porcinus	Actinobacillus_porcinus
ASV00208_Neisseria_shayeganii	0.326441	0.103222	3.16252	0.214832	0.577029	0.821681	TGGGGAATTTTGGACAATGGGCGCAAGCCTGATCCAGCCATGCCGCGTGTCTGAAGAAGGCCTTCGGGTTGTAAAGGACTTTTGTCAGGGAAGAAAAGCTTTGGGTTAATACCCTGGAGTGATGACGGTACCTGAAGAATAAGCACCGGCTAACTACGTGCCAGCAGCCGCGGTAATACGTAGGGTGCGAGCGTTAATCGGAATTACTGGGCGTAAAGCGAGCGCAGACGGTTTGTTAAGCAGGATGTGAAATCCCCGGGCTCAACCTGGGAACTGCGTTCTGAACTGGCAGGCTAGAGTATGTCAGAGGGGGGTAGAATTCCACGTGTAGCAGTGAAATGCGTAGAGATGTGGAGGAATACCGATGGCGAAGGCAGCCCCCTGGGATAATACTGACGT…	Bacteria	Proteobacteria	Gammaproteobacteria	Burkholderiales	Neisseriaceae	Neisseria	shayeganii	Neisseria_shayeganii
ASV00074_Alysiella_Unclassified	0.466004	0.75514	0.61711	0.610572	0.581223	0.821681	TGGGGAATTTTGGACAATGGGGGCAACCCTGATCCAGCCATGCCGCGTGTCTGAAGAAGGCCTTCGGGTTGTAAAGGACTTTTGTCAGGGAAGAAAAGGCAGTTGCTAATATCGATTGCTGATGACGGTACCTGAAGAATAAGCACCGGCTAACTACGTGCCAGCAGCCGCGGTAATACGTAGGGTGCGAGCGTTAATCGGAATTACTGGGCGTAAAGCGAGCGCAGACGGTTTGTTAAGCAGGATGTGAAATCCCCGAGCTCAACTTGGGAACGGCGTTCTGAACTGGCAAGCTAGAGTATGTCAGAGGGGGGTAGAATTCCACGTGTAGCAGTGAAATGCGTAGAGATGTGGAGGAATACCGATGGCGAAGGCAGCCCCCTGGGATGATACTGACGT…	Bacteria	Proteobacteria	Gammaproteobacteria	Burkholderiales	Neisseriaceae	Alysiella	Unclassified	Alysiella_Unclassified
ASV00153_Actinobacillus_indolicus	0.192754	0.154306	1.24916	0.17353	0.58977	0.821681	TGGGGAATATTGCACAATGGGGGGAACCCTGATGCAGCCATGCCGCGTGAATGAAGAAGGCCTTCGGGTTGTAAAGTTCTTTCGGTGATGAGGAAGGTGTTTGTTTTAATAGGACAAGCAATTGACGTTAGTCACAGAAGAAGCACCGGCTAACTCCGTGCCAGCAGCCGCGGTAATACGGAGGGTGCGAGCGTTAATCGGAATGACTGGGCGTAAAGGGCACGCAGGCGGTGACTTAAGTGAGATGTGAAAGCCCCGAGCTTAACTTGGGAATTGCATTTCATACTGGGTTGCTAGAGTATTTTAGGGAGGGGTAGAATTCCACGTGTAGCGGTGAAATGCGTAGAGATGTGGAGGAATACCGAAGGCGAAGGCAGCCCCTTGGGAAAATACTGACGC…	Bacteria	Proteobacteria	Gammaproteobacteria	Pasteurellales	Pasteurellaceae	Actinobacillus	indolicus	Actinobacillus_indolicus
ASV00203_Porphyromonas_Unclassified	0.198641	0.178763	1.1112	0.188702	0.591644	0.821681	TGAGGAATATTGGTCAATGGGCGGGAGCCTGAACCAGCCAAGTCGCGTGAAGGATGACTGTCTTATGGATTGTAAACTTCTTTTGTATGGGAATAAAGGTAGGGACGTGTCCCTAATTGAATGTACCATACGAATAAGCATCGGCTAACTCCGTGCCAGCAGCCGCGGTAATACGGAGGATGCGAGCGTTATCCGGATTTATTGGGTTTAAAGGGTGCGTAGGCGGTTTGTTAAGTCAGCGGTGAAATCTTGGGGCTCAACCCCGAAACTGCCGTTGAAACTGGCGAACTTGAGTGTAGATGAGGTAGGCGGAATTCGTGGTGTAGCGGTGAAATGCATAGATATCACGAGGAACTCCGATTGCGTAGGCAGCTTACTAAGTTACAACTGACGCTGATG…	Bacteria	Bacteroidota	Bacteroidia	Bacteroidales	Porphyromonadaceae	Porphyromonas	Unclassified	Porphyromonas_Unclassified
ASV00108_Bacteroides_Unclassified	0.523326	0.323028	1.62007	0.423177	0.592155	0.821681	TGAGGAATATTGGTCAATGGGCGTAAGCCTGAACCAGCCAAGTAGCGTGAAGGAAGACTGCCCTATGGGTTGTAAACTTCTTTTAATCGGGAATAAAGTGGTCTACGTGTAGACTTTTGTATGTACCGATTGAATAAGCATCGGCTAACTCCGTGCCAGCAGCCGCGGTAATACGGAGGATGCGAGCGTTATCCGGATTTATTGGGTTTAAAGGGAGCGTAGATGGGCGATTAAGTCAGTTGTGAAAGTTTGCGGCTCAACCGTAAAATTGCAATTGAAACTGGTTGTCTTGAGTGCAGTTGAGGTAGGCGGAATTCGTGGTGTAGCGGTGAAATGCTTAGATATCACGAAGAACTCCGATTGCGAAGGCAGCTTACTAAACTGTAACTGACATTGATG…	Bacteria	Bacteroidota	Bacteroidia	Bacteroidales	Bacteroidaceae	Bacteroides	Unclassified	Bacteroides_Unclassified
ASV00041_Actinobacillus_indolicus/minor/porcitonsillarum	0.139094	0.244524	0.568835	0.191809	0.592606	0.821681	TGGGGAATATTGCACAATGGGGGGAACCCTGATGCAGCCATGCCGCGTGAATGAAGAAGGCCTTCGGGTTGTAAAGTTCTTTCGGTGATGAGGAAGGCAGGTAAGTGAATAGCTTGCTTGATTGACGTTAGTCACAGAAGAAGCACCGGCTAACTCCGTGCCAGCAGCCGCGGTAATACGGAGGGTGCGAGCGTTAATCGGAATGACTGGGCGTAAAGGGCACGCAGGCGGTGACTTAAGTGAGATGTGAAAGCCCCGAGCTTAACTTGGGAATTGCATTTCATACTGGGTCGCTAGAGTATTTTAGGGAGGGGTAGAATTCCACGTGTAGCGGTGAAATGCGTAGAGATGTGGAGGAATACCGAAGGCGAAGGCAGCCCCTTGGGAATATACTGACGC…	Bacteria	Proteobacteria	Gammaproteobacteria	Pasteurellales	Pasteurellaceae	Actinobacillus	indolicus/minor/porcitonsillarum	Actinobacillus_indolicus/minor/porcitonsillarum
ASV00008_Actinobacillus_A. indolicus/H. parasuis	1.01631	1.23308	0.824206	1.1247	0.601629	0.82724	TGGGGAATATTGCACAATGGGGGGAACCCTGATGCAGCCATGCCGCGTGAATGAAGAAGGCCTTCGGGTTGTAAAGTTCTTTCGGTGATGAGGAAGGGTGGTGTTTTAATAGAGCACTACATTGACGTTAGTCACAGAAGAAGCACCGGCTAACTCCGTGCCAGCAGCCGCGGTAATACGGAGGGTGCGAGCGTTAATCGGAATGACTGGGCGTAAAGGGCACGCAGGCGGTGACTTAAGTGAGATGTGAAAGCCCCGAGCTTAACTTGGGAATTGCATTTCATACTGGGTTGCTAGAGTATTTTAGGGAGGGGTAGAATTCCACGTGTAGCGGTGAAATGCGTAGAGATGTGGAGGAATACCGAAGGCGAAGGCAGCCCCTTGGGAAAATACTGACGC…	Bacteria	Proteobacteria	Gammaproteobacteria	Pasteurellales	Pasteurellaceae	Actinobacillus	A. indolicus/H. parasuis	Actinobacillus_A. indolicus/H. parasuis
ASV00077_Leptotrichia_Unclassified	0.438249	0.439209	0.997816	0.438729	0.607006	0.827735	TGGGGAATATTGGACAATGGAGGCAACTCTGATCCAGCAATTCTGTGTGCACGATGACGGTCTTCGGATTGTAAAGTGCTTTCAGTTGGGAAGAAACGATGACGGTACCAACAGAAGAAGCGACGGCTAAATACGTGCCAGCAGCCGCGGTAATACGTATGTCGCGAGCGTTATCCGGAATTATTGGGCATAAAGGGCATCTAGGCGGTTTAGCAAGTCAGAGGTGAAAACTTACGGCTCAACCGTGAGCTTGCCTTTGAAACTGTTAAACTAGAGTGTTGGAGAGGTGGGCGGAACTACACGAGTAGAGGTGAAATTCGTAGATATGTGTAGGAATGCCGATGATGAAGATAGCTCACTGGACGACAACTGACGCTGAAGTGCGAAAGCTAGGGGAGC…	Bacteria	Fusobacteriota	Fusobacteriia	Fusobacteriales	Leptotrichiaceae	Leptotrichia	Unclassified	Leptotrichia_Unclassified
ASV00120_Streptococcus_Unclassified	0.342496	0.219025	1.56373	0.280761	0.622987	0.842564	TAGGGAATCTTCGGCAATGGGGGGAACCCTGACCGAGCAACGCCGCGTGAGTGAAGAAGGTTTTCGGATCGTAAAGCTCTGTTGTAAGAGAAGAACGTTGATGTGAGTGGAAAGCACATCAAGTGACGGTATCTTACCAGAAAGGGACGGCTAACTACGTGCCAGCAGCCGCGGTAATACGTAGGTCCCGAGCGTTGTCCGGATTTATTGGGCGTAAAGCGAGCGCAGGCGGTTTGATAAGTCTGAAGTAAAAGGCTGTGGCTTAACCATAGTACGCTTTGGAAACTGTCAAACTTGAGTGCAGAAGGGGAGAGTGGAATTCCATGTGTAGCGGTGAAATGCGTAGATATATGGAGGAACACCGGTGGCGAAAGCGGCTCTCTGGTCTGTAACTGACGC…	Bacteria	Firmicutes	Bacilli	Lactobacillales	Streptococcaceae	Streptococcus	Unclassified	Streptococcus_Unclassified
ASV00143_Unclassified_Unclassified	0.211141	0.369764	0.571015	0.290453	0.636747	0.854173	TGGGGAATTTTGGACAATGGGCGCAAGCCTGATCCAGCCATGCCGCGTGTCTGAAGAAGGCCTTCGGGTTGTAAAGGACTTTTGTCAGGGAAGAAAAGCAGATTGATAATACCAGTTTGTGATGACGGTACCTGAAGAATAAGCACCGGCTAACTACGTGCCAGCAGCCGCGGTAATACGTAGGGTGCGAGCGTTAATCGGAATTACTGGGCGTAAAGCGAGCGCAGACGGTTTGTTAAGCAGGATGTGAAATCCCCGAGCTCAACTTGGGAACGGCGTTCTGAACTGGCAAGCTAGAGTATGTCAGAGGGGGGTAGAATTCCACGTGTAGCAGTGAAATGCGTAGAGATGTGGAGGAATACCGATGGCGAAGGCAGCCCCCTGGGATAATACTGACGT…	Bacteria	Proteobacteria	Gammaproteobacteria	Burkholderiales	Neisseriaceae	Unclassified	Unclassified	Unclassified_Unclassified
ASV00106_Acinetobacter_Unclassified	0.359802	0.153374	2.34591	0.256588	0.655049	0.871638	TGGGGAATATTGGACAATGGGGGGAACCCTGATCCAGCCATGCCGCGTGTGTGAAGAAGGTCGTAAGACTGTAAAGCACTTTAAGCGAGGAGGAGGGTAACTATGTTAATACCATGGTTTATCGGACGCTACTCGCAGAATAAGCACCGGCTAACTCTGTGCCAGCAGCCGCGGTAATACAGAGGGTGCGAGCGTTAATCGGAATTACTGGGCGTAAAGCGCGCGTAGGTGGCAAATTAAGTCGGATGTGAAATCCCCGAGCTCAACTTGGGAATTGCATCCGATACTGGTTAGCTAGAGTATGAGAGAGGAAGGTAGAATTCCAGGTGTAGCGGTGAAATGCGTAGAGATCTGGAGGAATACCGATGGCGAAGGCAGCCTTCTGGCTTAATACTGACG…	Bacteria	Proteobacteria	Gammaproteobacteria	Pseudomonadales	Moraxellaceae	Acinetobacter	Unclassified	Acinetobacter_Unclassified
ASV00178_Actinobacillus_minor/indolicus	0.215631	0.297141	0.725686	0.256386	0.661433	0.873091	TGGGGAATATTGCACAATGGGGGGAACCCTGATGCAGCCATGCCGCGTGAATGAAGAAGGCCTTCGGGTTGTAAAGTTCTTTCGGTGATGAGGAAGGTGTTTGTTTTAATAGGACAAGCAATTGACGTTAGTCACAGAAGAAGCACCGGCTAACTCCGTGCCAGCAGCCGCGGTAATACGGAGGGTGCGAGCGTTAATCGGAATGACTGGGCGTAAAGGGCACGCAGGCGGTGACTTAAGTGAGATGTGAAAGCCCCGGGCTTAACCTGGGAATTGCATTTCATACTGGGTCGCTAGAGTATTTTAGGGAGGGGTAGAATTCCACGTGTAGCGGTGAAATGCGTAGAGATGTGGAGGAATACCGAAGGCGAAGGCAGCCCCTTGGGAAAATACTGACGC…	Bacteria	Proteobacteria	Gammaproteobacteria	Pasteurellales	Pasteurellaceae	Actinobacillus	minor/indolicus	Actinobacillus_minor/indolicus
ASV00161_Actinobacillus_porcinus	0.261788	0.0799771	3.27329	0.170883	0.667238	0.873764	TGGGGAATATTGCACAATGGGGGGAACCCTGATGCAGCCATGCCGCGTGAATGAAGAAGGCCTTCGGGTTGTAAAGTTCTTTCGGTGATGAGGAAGGTGTTTGTTTTAATAGGACAAGCAATTGACGTTAGTCACAGAAGAAGCACCGGCTAACTCCGTGCCAGCAGCCGCGGTAATACGGAGGGTGCGAGCGTTAATCGGAATAACTGGGCGTAAAGGGCACGCAGGCGGTGACTTAAGTGAGATGTGAAAGCCCCGGGCTTAACCTGGGAATTGCATTTCATACTGGGTCGCTAGAGTACTTTAGGGAGGGGTAGAATTCCACGTGTAGCGGTGAAATGCGTAGAGATGTGGAGGAATACCGAAGGCGAAGGCAGCCCCTTGGGAATGTACTGACGC…	Bacteria	Proteobacteria	Gammaproteobacteria	Pasteurellales	Pasteurellaceae	Actinobacillus	porcinus	Actinobacillus_porcinus
ASV00118_Actinobacillus_indolicus	0.382932	0.252759	1.51501	0.317845	0.674997	0.876964	TGGGGAATATTGCACAATGGGGGGAACCCTGATGCAGCCATGCCGCGTGAATGAAGAAGGCCTTCGGGTTGTAAAGTTCTTTCGGTGATGAGGAAGGCAGGTAAGTTAATAGCTTACTTGATTGACGTTAGTCACAGAAGAAGCACCGGCTAACTCCGTGCCAGCAGCCGCGGTAATACGGAGGGTGCGAGCGTTAATCGGAATGACTGGGCGTAAAGGGCACGCAGGCGGTGACTTAAGTGAGATGTGAAAGCCCCGAGCTTAACTTGGGAATTGCATTTCATACTGGGTCGCTAGAGTATTTTAGGGAGGGGTAGAATTCCACGTGTAGCGGTGAAATGCGTAGAGATGTGGAGGAATACCGAAGGCGAAGGCAGCCCCTTGGGAATATACTGACGC…	Bacteria	Proteobacteria	Gammaproteobacteria	Pasteurellales	Pasteurellaceae	Actinobacillus	indolicus	Actinobacillus_indolicus
ASV00051_Veillonella_caviae	0.614605	0.631748	0.972864	0.623176	0.688265	0.881969	TGGGGAATCTTCCGCAATGGACGAAAGTCTGACGGAGCAACGCCGCGTGAGTGATGACGGCCTTCGGGTTGTAAAGCTCTGTTAATCGGGACGAAAGGTCCTCTTGTGAATAATTAGAGGAATTGACGGTACCGGAATAGAAAGCCACGGCTAACTACGTGCCAGCAGCCGCGGTAATACGTAGGTGGCAAGCGTTGTCCGGAATTATTGGGCGTAAAGCGCGCGCAGGCGGATTAGTCAGTCTGTCTTAAAAGTTCGGGGCTTAACCCCGTGATGGGATGGAAACTGCTAATCTAGAGTATCGGAGAGGAAAGTGGAATTCCTAGTGTAGCGGTGAAATGCGTAGATATTAGGAAGAACACCAGTGGCGAAGGCGACTTTCTGGACGAAAACTGACGC…	Bacteria	Firmicutes	Negativicutes	Veillonellales-Selenomonadales	Veillonellaceae	Veillonella	caviae	Veillonella_caviae
ASV00250_Actinobacillus_indolicus	0.0643774	0.228747	0.281435	0.146562	0.690834	0.881969	TGGGGAATATTGCACAATGGGGGGAACCCTGATGCAGCCATGCCGCGTGAATGAAGAAGGCCTTCGGGTTGTAAAGTTCTTTCGGTGATGAGGAAGGTGTTTGTTTTAATAGAACAAGCAATTGACGTTAGTCACAGAAGAAGCACCGGCTAACTCCGTGCCAGCAGCCGCGGTAATACGGAGGGTGCGAGCGTTAATCGGAATGACTGGGCGTAAAGGGCACGCAGGCGGTGACTTAAGTGAGATGTGAAAGCCCCGAGCTTAACTTGGGAATTGCATTTCATACTGGGTTGCTAGAGTATTTTAGGGAGGGGTAGAATTCCACGTGTAGCGGTGAAATGCGTAGAGATGTGGAGGAATACCGAAGGCGAAGGCAGCCCCTTGGGAATATACTGACGC…	Bacteria	Proteobacteria	Gammaproteobacteria	Pasteurellales	Pasteurellaceae	Actinobacillus	indolicus	Actinobacillus_indolicus
ASV00154_Actinobacillus_rossii	0.258274	0.293928	0.878699	0.276101	0.694885	0.881969	TGGGGAATATTGCACAATGGGGGGAACCCTGATGCAGCCATGCCGCGTGAATGAAGAAGGCCTTCGGGTTGTAAAGTTCTTTCGGTGATGAGGAAGGCAACTACTTTAATAGAGTAGTTGATTGACGTTAGTCACAGAAGAAGCACCGGCTAACTCCGTGCCAGCAGCCGCGGTAATACGGAGGGTGCGAGCGTTAATCGGAATGACTGGGCGTAAAGGGCACGCAGGCGGTGACTTAAGTGAGATGTGAAAGCCCCGAGCTTAACTTGGGAATTGCATTTCATACTGGGTCGCTAGAGTATTTTAGGGAGGGGTAGAATTCCACGTGTAGCGGTGAAATGCGTAGAGATGTGGAGGAATACCGAAGGCGAAGGCAGCCCCTTGGGAATATACTGACGC…	Bacteria	Proteobacteria	Gammaproteobacteria	Pasteurellales	Pasteurellaceae	Actinobacillus	rossii	Actinobacillus_rossii
ASV00166_Actinobacillus_minor	0.255697	0.307973	0.83026	0.281835	0.700884	0.882793	TGGGGAATATTGCACAATGGGGGGAACCCTGATGCAGCCATGCCGCGTGAATGAAGAAGGCCTTCGGGTTGTAAAGTTCTTTCGGTGATGAGGAAGGCGGTTGTTTTAATAGAATAATCGATTGACGTTAGTCACAGAAGAAGCACCGGCTAACTCCGTGCCAGCAGCCGCGGTAATACGGAGGGTGCGAGCGTTAATCGGAATGACTGGGCGTAAAGGGCACGCAGGCGGTGACTTAAGTGAGATGTGAAAGCCCCGGGCTTAACCTGGGAATTGCATTTCATACTGGGTTGCTAGAGTATTTTAGGGAGGGGTAGAATTCCACGTGTAGCGGTGAAATGCGTAGAGATGTGGAGGAATACCGAAGGCGAAGGCAGCCCCTTGGGAATATACTGACGC…	Bacteria	Proteobacteria	Gammaproteobacteria	Pasteurellales	Pasteurellaceae	Actinobacillus	minor	Actinobacillus_minor
ASV00130_Actinobacillus_minor	0.172988	0.160118	1.08037	0.166553	0.72792	0.901125	TGGGGAATATTGCACAATGGGGGGAACCCTGATGCAGCCATGCCGCGTGAATGAAGAAGGCCTTCGGGTTGTAAAGTTCTTTCGGTGATGAGGAAGGCAGTTGTTTTAATAGAACAATTGATTGACGTTAGTCACAGAAGAAGCACCGGCTAACTCCGTGCCAGCAGCCGCGGTAATACGGAGGGTGCGAGCGTTAATCGGAATGACTGGGCGTAAAGGGCACGCAGGCGGTGACTTAAGTGAGATGTGAAAGCCCCGAGCTTAACTTGGGAATTGCATTTCATACTGGGTCGCTAGAGTATTTTAGGGAGGGGTAGAATTCCACGTGTAGCGGTGAAATGCGTAGAGATGTGGAGGAATACCGAAGGCGAAGGCAGCCCCTTGGGAATATACTGACGC…	Bacteria	Proteobacteria	Gammaproteobacteria	Pasteurellales	Pasteurellaceae	Actinobacillus	minor	Actinobacillus_minor
ASV00012_Actinobacillus_indolicus	0.473987	0.545279	0.869256	0.509633	0.732393	0.901125	TGGGGAATATTGCACAATGGGGGGAACCCTGATGCAGCCATGCCGCGTGAATGAAGAAGGTCTTCGGGTTGTAAAGTTCTTTCGGTGATGAGGAAGGGTGGTGTTTTAATAGAGCACTACATTGACGTTAGTCACAGAAGAAGCACCGGCTAACTCCGTGCCAGCAGCCGCGGTAATACGGAGGGTGCGAGCGTTAATCGGAATGACTGGGCGTAAAGGGCACGCAGGCGGTGACTTAAGTGAGATGTGAAAGCCCCGAGCTTAACTTGGGAATTGCATTTCATACTGGGTTGCTAGAGTATTTTAGGGAGGGGTAGAATTCCACGTGTAGCGGTGAAATGCGTAGAGATGTGGAGGAATACCGAAGGCGAAGGCAGCCCCTTGGGAAAATACTGACGC…	Bacteria	Proteobacteria	Gammaproteobacteria	Pasteurellales	Pasteurellaceae	Actinobacillus	indolicus	Actinobacillus_indolicus
ASV00090_Bacteroides_Unclassified	0.322397	0.383961	0.839661	0.353179	0.736053	0.901125	TGAGGAATATTGGTCAATGGACGTAAGTCTGAACCAGCCAAGTAGCGTGAAGGATGACTGCCCTATGGGTTGTAAACTTCTTTTGTTCGGGAATAATATGCCTTACGTGTAGGGTATTGCATGTACCGTTCGAATAAGCATCGGCTAACTCCGTGCCAGCAGCCGCGGTAATACGGAGGATGCGAGCGTTATCCGGATTTATTGGGTTTAAAGGGAGCGTAGATGGGCGATTAAGTCAGTTGTGAAAGTTTCCGGCTCAACCGTAAAATTGCAATTGAAACTGTTTGTCTTGAGTGCAGCTGAGGTAGGCGGAATTCGTGGTGTAGCGGTGAAATGCTTAGATATCACGAAGAACTCCGATTGCGAAGGCAGCTTACTAAACTGTAACTGACATTGATG…	Bacteria	Bacteroidota	Bacteroidia	Bacteroidales	Bacteroidaceae	Bacteroides	Unclassified	Bacteroides_Unclassified
ASV00065_Actinobacillus_minor/porcitonsillarum	0.312679	0.490873	0.636986	0.401776	0.737284	0.901125	TGGGGAATATTGCACAATGGGGGGAACCCTGATGCAGCCATGCCGCGTGAATGAAGAAGGCCTTCGGGTTGTAAAGTTCTTTCGGTGATGAGGAAGGCAGGTAAGTTAATAGCTTGCTTGATTGACGTTAGTCACAGAAGAAGCACCGGCTAACTCCGTGCCAGCAGCCGCGGTAATACGGAGGGTGCGAGCGTTAATCGGAATGACTGGGCGTAAAGGGCACGCAGGCGGTGACTTAAGTGAGATGTGAAAGCCCCGGGCTTAACCTGGGAATTGCATTTCATACTGGGTCGCTAGAGTATTTTAGGGAGGGGTAGAATTCCACGTGTAGCGGTGAAATGCGTAGAGATGTGGAGGAATACCGAAGGCGAAGGCAGCCCCTTGGGAATATACTGACGC…	Bacteria	Proteobacteria	Gammaproteobacteria	Pasteurellales	Pasteurellaceae	Actinobacillus	minor/porcitonsillarum	Actinobacillus_minor/porcitonsillarum
ASV00084_Fusobacterium_gastrosuis	0.511937	0.401996	1.27349	0.456966	0.747775	0.907228	TGGGGAATATTGGACAATGGACCAAAAGTCTGATCCAGCAATTCTGTGTGCACGATGAAGTTTTTCGGAATGTAAAGTGCTTTCAGTTGGGAAGAAGAAAGTGACGGTACCAACAGAAGAAGCGACGGCTAAATACGTGCCAGCAGCCGCGGTAATACGTATGTCGCAAGCGTTATCCGGATTTATTGGGCGTAAAGCGCGTCTAGGCGGCATAGTAAGTCTGATGTGAAAATGCGGGGCTCAACCCCGTATTGCGTTGGAAACTGCTATGCTAGAGTACTGGAGAGGTAAGCGGAACTACAAGTGTAGAGGTGAAATTCGTAGATATTTGTAGGAATGCCGATGGGGAAGCCAGCTTACTGGACAGATACTGACGCTAAAGCGCGAAAGCGTGGGTAG…	Bacteria	Fusobacteriota	Fusobacteriia	Fusobacteriales	Fusobacteriaceae	Fusobacterium	gastrosuis	Fusobacterium_gastrosuis
ASV00141_Fusobacterium_gastrosuis	0.36677	0.224176	1.63608	0.295473	0.755669	0.910113	TGGGGAATATTGGACAATGGACCAAGAGTCTGATCCAGCAATTCTGTGTGCACGATGAAGTTTTTCGGAATGTAAAGTGCTTTCAGTTGGGAAGAAGAAAGTGACGGTACCAACAGAAGAAGCGACGGCTAAATACGTGCCAGCAGCCGCGGTAATACGTATGTCGCAAGCGTTATCCGGATTTATTGGGCGTAAAGCGCGTCTAGGCGGCATAGTAAGTCTGATGTGAAAATGCGGGGCTCAACTCCGTATTGCGTTGGAAACTGCAATGCTAGAGTACTGGAGAGGTAAGCGGAACTACAAGTGTAGAGGTGAAATTCGTAGATATTTGTAGGAATGCCGATGGGGAAGCCAGCTTACTGGACAGATACTGACGCTAAAGCGCGAAAGCGTGGGTAG…	Bacteria	Fusobacteriota	Fusobacteriia	Fusobacteriales	Fusobacteriaceae	Fusobacterium	gastrosuis	Fusobacterium_gastrosuis
ASV00002_Moraxella_pluranimalium	5.48883	5.24583	1.04632	5.36733	0.767422	0.91757	TGGGGAATATTGGACAATGGGCGAAAGCCTGATCCAGCCATGCCGCGTGTGTGAAGAAGGCCTTTTGGTTGTAAAGCACTTTAAGTAGGGAGGAAAAGCTAATGGTTAATACCCATTAGCCCTGACGTTACCTACAGAATAAGCACCGGCTAACTCTGTGCCAGCAGCCGCGGTAATACAGAGGGTGCAAGCGTTAATCGGAATTACTGGGCGTAAAGCGCGCGTAGGTGGTTACTTAAGTCAGATGTGAAAGCCCCGGGCTTAACCTGGGAACTGCATCTGATACTGGGTAACTAGAGTAGGTGAGAGGGGAGTAGAATTCCAGGTGTAGCGGTGAAATGCGTAGAGATCTGGAGGAATACCGATGGCGAAGGCAGCTCCCTGGCATCATACTGACAC…	Bacteria	Proteobacteria	Gammaproteobacteria	Pseudomonadales	Moraxellaceae	Moraxella	pluranimalium	Moraxella_pluranimalium
ASV00059_Streptococcus_suis	0.211555	0.128525	1.64601	0.17004	0.779645	0.925478	TAGGGAATCTTCGGCAATGGGGGCAACCCTGACCGAGCAACGCCGCGTGAGTGAAGAAGGTTTTCGGATCGTAAAGCTCTGTTGTAAGAGAAGAATTGTGAGAAGAGTGGAAAGTTTCTCATTTGACGGTATCTTACCAGAAAGGGACGGCTAACTACGTGCCAGCAGCCGCGGTAATACGTAGGTCCCGAGCGTTGTCCGGATTTATTGGGCGTAAAGCGAGCGCAGGCGGTTTGATAAGTCTGAAGTAAAAGGCTGTGGCTTAACCATAGTACGCTTTGGAAACTGTCAAACTTGAGTGCAGAAGGGGAGAGTGGAATTCCATGTGTAGCGGTGAAATGCGTAGATATATGGAGGAACACCGGTGGCGAAAGCGGCTCTCTGGTCTGTAACTGACGC…	Bacteria	Firmicutes	Bacilli	Lactobacillales	Streptococcaceae	Streptococcus	suis	Streptococcus_suis
ASV00198_Prevotella_Unclassified	0.146122	0.142375	1.02632	0.144249	0.805797	0.949689	TGAGGAATATTGGTCAATGGGCGAGAGCCTGAACCAGCCAAGTAGCGTGCAGGATGACGGCCCTATGGGTTGTAAACTGCTTTTATATGGGAATAAAAAGTGGAACGTGTTCTATATTGTAGGTACCATATGAATAAGGACCGGCTAATTCCGTGCCAGCAGCCGCGGTAATACGGAAGGTCCGGGCGTTATCCGGATTTATTGGGTTTAAAGGGAGCGTAGGCCGTCTGTCAAGCGTGCTGTGAAATGTACCGGCTCAACCGGTGACGTGCAGCGCGAACTGTCGGACTTGAGTATGCAGGAAGTAGGCGGAATTCATGGTGTAGCGGTGAAATGCTTAGATATCATGAAGAACTCCGATTGCGAAGGCAGCTTACTGTAGCATTACTGACGCTGATG…	Bacteria	Bacteroidota	Bacteroidia	Bacteroidales	Prevotellaceae	Prevotella	Unclassified	Prevotella_Unclassified
ASV00140_Porphyromonas_Unclassified	0.234255	0.172562	1.35751	0.203408	0.814949	0.95056	TGAGGAATATTGGTCAATGGGCGAGAGCCTGAACCAGCCAAGTCGCGTGAAGGATGAATGTCTTATGGATTGTAAACTTCTTTTATAGGGGAATAAGGATCGGTACGTGTGCCGAGGTGAATGTACCCTATGAATAAGCATCGGCTAACTCCGTGCCAGCAGCCGCGGTAATACGGAGGATGCAAGCGTTATCCGGATTTATTGGGTTTAAAGGGTGCGTAGGCGGTCTGTTAAGTCAGCGGTGAAATTTTTGGGCTCAACCCAGACATTGCCGTTGATACTGGCGGACTTGAGTGTAGATGAGGTAGGCGGAATTCGTGGTGTAGCGGTGAAATGCTTAGATATCACGAGGAACTCCGATTGCGAAGGCAGCTTACTAACGTACAACTGACGCTGAAG…	Bacteria	Bacteroidota	Bacteroidia	Bacteroidales	Porphyromonadaceae	Porphyromonas	Unclassified	Porphyromonas_Unclassified
ASV00155_Gemella_Unclassified	0.251724	0.0901533	2.79218	0.170939	0.818058	0.95056	TAGGGAATCTTCCGCAATGGACGAAAGTCTGACGGAGCAACGCCGCGTGAGTGAAGAAGGATTTCGGTTCGTAAAACTCTGTTGTTAGGGAAGAATGAATATGTAGTAACTATACATGTTAGAGACGGTACCTAACCAGAAAGCCACGGCTAACTACGTGCCAGCAGCCGCGGTAATACGTAGGTGGCAAGCGTTGTCCGGAATTATTGGGCGTAAAGCGCGCGCAGGTGGTTTAAAAAGTCTGATGTGAAAGCCCACGGCTCAACCGTGGAATGTCATTGGAAACTGTTAAACTTGAGTGCAGGAGAGAAAAGTGGAATTCCTAGTGTAGCGGTGAAATGCGTAGAGATTAGGAGGAACACCAGTGGCGAAGGCGGCTTTTTGGCCTGTAACTGACAC…	Bacteria	Firmicutes	Bacilli	Staphylococcales	Gemellaceae	Gemella	Unclassified	Gemella_Unclassified
ASV00093_Acinetobacter_Unclassified	0.733579	0.449674	1.63136	0.591626	0.825176	0.952126	TGGGGAATATTGGACAATGGGGGGAACCCTGATCCAGCCATGCCGCGTGTGTGAAGAAGGTCGTAAGACTGTAAAGCACTTTAAGCGAGGAGGAGGGTATTCATGCTAATATCATGAAGTATCGGACGCTACTCGCAGAATAAGCACCGGCTAACTCTGTGCCAGCAGCCGCGGTAATACAGAGGGTGCGAGCGTTAATCGGAATTACTGGGCGTAAAGCGCGCGTAGGTGGCAAATTAAGTCGGATGTGAAATCCCCGAGCTCAACTTGGGAATTGCATCCGATACTGGTTAGCTAGAGTATGAGAGAGGAAGGTAGAATTCCAGGTGTAGCGGTGAAATGCGTAGAGATCTGGAGGAATACCGATGGCGAAGGCAGCCTTCTGGCTTAATACTGACG…	Bacteria	Proteobacteria	Gammaproteobacteria	Pseudomonadales	Moraxellaceae	Acinetobacter	Unclassified	Acinetobacter_Unclassified
ASV00058_Actinobacillus_porcinus	1.17535	0.474875	2.47507	0.825111	0.855117	0.979822	TGGGGAATATTGCACAATGGGGGGAACCCTGATGCAGCCATGCCGCGTGAATGAAGAAGGCCTTCGGGTTGTAAAGTTCTTTCGGTGATGAGGAAGGTGTTTGTTTTAATAGAACAAGCAATTGACGTTAGTCACAGAAGAAGCACCGGCTAACTCCGTGCCAGCAGCCGCGGTAATACGGAGGGTGCGAGCGTTAATCGGAATAACTGGGCGTAAAGGGCACGCAGGCGGTGACTTAAGTGAGATGTGAAAGCCCCGGGCTTAACCTGGGAATTGCATTTCATACTGGGTCGCTAGAGTACTTTAGGGAGGGGTAGAATTCCACGTGTAGCGGTGAAATGCGTAGAGATGTGGAGGAATACCGAAGGCGAAGGCAGCCCCTTGGGAATGTACTGACGC…	Bacteria	Proteobacteria	Gammaproteobacteria	Pasteurellales	Pasteurellaceae	Actinobacillus	porcinus	Actinobacillus_porcinus
ASV00067_Pelistega_Unclassified	0.549442	0.564726	0.972935	0.557084	0.865219	0.980284	TGGGGAATTTTGGACAATGGGGGAAACCCTGATCCAGCCATCCCGCGTGTGCGATGAAGGCCTTCGGGTTGTAAAGCACTTTTGTCAGGGAAGAAAAGTTCGTGGTTAATACCCATGGACGCTGACGGTACCTGAAGAATAAGCACCGGCTAACTACGTGCCAGCAGCCGCGGTAATACGTAGGGTGCAAGCGTTAATCGGAATTACTGGGCGTAAAGCGTGCGCAGGCGGTTCGGAAAGAAAGATGTGAAATCCCAGGGCTCAACCTTGGAACTGCATTTTTAACTCCCGAACTAGAGTATGTCAGAGGGGGGTAGAATTCCACGTGTAGCAGTGAAATGCGTAGAGATGTGGAGGAATACCGATGGCGAAGGCAGCCCCCTGGGATAATACTGACGC…	Bacteria	Proteobacteria	Gammaproteobacteria	Burkholderiales	Alcaligenaceae	Pelistega	Unclassified	Pelistega_Unclassified
ASV00110_Unclassified_Unclassified	0.464673	0.349611	1.32911	0.407142	0.867403	0.980284	TGGGGAATTTTGGACAATGGGCGAAAGCCTGATCCAGCCATGCCGCGTGTCTGAAGAAGGCCTTCGGGTTGTAAAGGACTTTTGTCAGGGAAGAAAAGGCAGTTGCTAATATCGATTGCTGATGACGGTACCTGAAGAATAAGCACCGGCTAACTACGTGCCAGCAGCCGCGGTAATACGTAGGGTGCGAGCGTTAATCGGAATTACTGGGCGTAAAGCGAGCGCAGACGGTTTGTTAAGCAGGATGTGAAATCCCCGAGCTCAACTTGGGAACGGCGTTCTGAACTGGCAAGCTAGAGTATGTCAGAGGGGGGTAGAATTCCACGTGTAGCAGTGAAATGCGTAGAGATGTGGAGGAATACCGATGGCGAAGGCAGCCCCCTGGGATAATACTGACGT…	Bacteria	Proteobacteria	Gammaproteobacteria	Burkholderiales	Neisseriaceae	Unclassified	Unclassified	Unclassified_Unclassified
ASV00162_Alysiella_Unclassified	0.178118	0.188665	0.944093	0.183392	0.877285	0.984233	TGGGGAATTTTGGACAATGGGGGCAACCCTGATCCAGCCATGCCGCGTGTCTGAAGAAGGCCTTCGGGTTGTAAAGGACTTTTGTCAGGGAAGAAAAGGCAGTTGCTAATATCGATTGCTGATGACGGTACCTGAAGAATAAGCACCGGCTAACTACGTGCCAGCAGCCGCGGTAATACGTAGGGTGCGAGCGTTAATCGGAATTACTGGGCGTAAAGCGAGCGCAGACGGTTTGTTAAGCAGGATGTGAAATCCCCGAGCTCAACTTGGGAACGGCGTTCTGAACTGGCAAGCTAGAGTATGTCAGAGGGGGGTAGAATTCCACGTGTAGCAGTGAAATGCGTAGAGATGTGGAGGAATACCGATGGCGAAGGCAGCCCCCTGGGATAATACTGACGT…	Bacteria	Proteobacteria	Gammaproteobacteria	Burkholderiales	Neisseriaceae	Alysiella	Unclassified	Alysiella_Unclassified
ASV00037_Neisseria_Unclassified	1.06365	0.927738	1.1465	0.995693	0.901755	0.984233	TGGGGAATTTTGGACAATGGGCGCAAGCCTGATCCAGCCATGCCGCGTGTCTGAAGAAGGCCTTCGGGTTGTAAAGGACTTTTGTCAGGGAAGAAAGGGTTTGTGTTAATACCATGAACTTATGACGGTACCTGAAGAATAAGCACCGGCTAACTACGTGCCAGCAGCCGCGGTAATACGTAGGGTGCGAGCGTTAATCGGAATTACTGGGCGTAAAGCGAGCGCAGACGGTTACTTAAGCAGGATGTGAAATCCCTGGGCTTAACCTAGGAACTGCGTTCTGAACTGGGTAGCTAGAGTGTGTCAGAGGGGGGTAGAATTCCACGTGTAGCAGTGAAATGCGTAGAGATGTGGAGGAATACCGATGGCGAAGGCAGCCCCCTGGGATAACACTGACGT…	Bacteria	Proteobacteria	Gammaproteobacteria	Burkholderiales	Neisseriaceae	Neisseria	Unclassified	Neisseria_Unclassified
ASV00192_Leptotrichia_Unclassified	0.168931	0.118182	1.42941	0.143557	0.902528	0.984233	TGGGGAATATTGGACAATGGGCGATGAGAGCCTGATCCAGCAATTCTGTGTGCACGAGGAAGGTTTTCGGATTGTAAAGTGCTTTCAGCAGGGAAGAAGGAGATGACGGTACCTGCAGAAGAAGCGACGGCTAAATACGTGCCAGCAGCCGCGGTAATACGTATGTCGCGAGCGTTATCCGGAATTATTGGGCATAAAGGGCATCTAGGCGGCTGATTAAGTCTGAGGTGAAAACTTTCGGCTCAACCGAGAGCCTGCCTTGGAAACTAATGCAGCTGGAGTACTGGAGAGGTGGACGGAACTACACGAGTAGAGGTGAAATTCGTAGATATGTGTAGGAATGCCGATGATGAAGATAGTCCACTGGACAGCTACTGACGCTGAAGTGCGAAAGCTAGG…	Bacteria	Fusobacteriota	Fusobacteriia	Fusobacteriales	Leptotrichiaceae	Leptotrichia	Unclassified	Leptotrichia_Unclassified
ASV00068_Streptococcus_porcorum	0.847202	0.847887	0.999193	0.847545	0.905211	0.984233	TAGGGAATCTTCGGCAATGGGGGCAACCCTGACCGAGCAACGCCGCGTGAGTGAAGAAGGTTTTCGGATCGTAAAGCTCTGTTGTAAGAGAAGAACGTGTGTGAGAGTGGAAAGTTCACACAATGACGGTATCTTACCAGAAAGGGACGGCTAACTACGTGCCAGCAGCCGCGGTAATACGTAGGTCCCGAGCGTTGTCCGGATTTATTGGGCGTAAAGCGAGCGCAGGCGGTTTGATAAGTCTGAAGTTAAAGGCTGTGGCTCAACCATAGTACGCTTTGGAAACTGTCAAACTTGAGTGCAGAAGGGGAGAGTGGAATTCCATGTGTAGCGGTGAAATGCGTAGATATATGGAGGAACACCGGTGGCGAAAGCGGCTCTCTGGTCTGTAACTGACGC…	Bacteria	Firmicutes	Bacilli	Lactobacillales	Streptococcaceae	Streptococcus	porcorum	Streptococcus_porcorum
ASV00083_Rothia_nasimurium	0.286794	0.651544	0.440176	0.469169	0.905652	0.984233	TGGGGAATATTGCACAATGGGCGCAAGCCTGATGCAGCGACGCCGCGTGAGGGATGACGGCCTTCGGGTTGTAAACCTCTTTCAGCAGGGAAGAAGCGAAAGTGACGGTACCTGCAGAAGAAGCGCCGGCTAACTACGTGCCAGCAGCCGCGGTAATACGTAGGGCGCGAGCGTTGTCCGGAATTATTGGGCGTAAAGAGCTTGTAGGCGGTTTGTCACGTCTGCTGTGAAAGCCCGGGGCTTAACTCCGGGTCTGCAGTGGGTACGGGCTAACTAGAGTGCAGTAGGGGAGACTGGAATTCCTGGTGTAGCGGTGAAATGCGCAGATATCAGGAGGAACACCAATGGCGAAGGCAGGTCTCTGGGCTGTAACTGACGCTGAGAAGCGAAAGCATGGGG…	Bacteria	Actinobacteriota	Actinobacteria	Micrococcales	Micrococcaceae	Rothia	nasimurium	Rothia_nasimurium
ASV00240_Porphyromonas_Unclassified	0.158721	0.141703	1.12009	0.150212	0.908229	0.984233	TGAGGAATATTGGTCAATGGGCGGGAGCCTGAACCAGCCAAGTCGCGTGAAGGATGACTGTCTTATGGATTGTAAACTTCTTTTGTATGGGAATAAAGGTAGGGACGTGTCCTTAATTGAATGTACCATACGAATAAGCATCGGCTAACTCCGTGCCAGCAGCCGCGGTAATACGGAGGATGCGAGCGTTATCCGGATTTATTGGGTTTAAAGGGTGCGTAGGCGGTTTGTTAAGTCAGCGGTGAAATCTTGGGGCTCAACCCCGAAACTGCCGTTGAAACTGGCGAACTTGAGTGTAGATGAGGTAGGCGGAATTCGTGGTGTAGCGGTGAAATGCATAGATATCACGAGGAACTCCGATTGCGTAGGCAGCTTACTAAGTTACAACTGACGCTGATG…	Bacteria	Bacteroidota	Bacteroidia	Bacteroidales	Porphyromonadaceae	Porphyromonas	Unclassified	Porphyromonas_Unclassified
ASV00244_Actinobacillus_indolicus	0.160109	0.163283	0.980562	0.161696	0.916536	0.984233	TGGGGAATATTGCACAATGGGGGGAACCCTGATGCAGCCATGCCGCGTGAATGAAGAAGGCCTTCGGGTTGTAAAGTTCTTTCGGTGATGAGGAAGGGTGATGTTTTAATAGAGCATTACATTGACGTTAGTCACAGAAGAAGCACCGGCTAACTCCGTGCCAGCAGCCGCGGTAATACGGAGGGTGCGAGCGTTAATCGGAATGACTGGGCGTAAAGGGCACGCAGGCGGTGACTTAAGTGAGATGTGAAAGCCCCGAGCTTAACTTGGGAATTGCATTTCATACTGGGTCGCTAGAGTATTTTAGGGAGGGGTAGAATTCCACGTGTAGCGGTGAAATGCGTAGAGATGTGGAGGAATACCGAAGGCGAAGGCAGCCCCTTGGGAATATACTGACGC…	Bacteria	Proteobacteria	Gammaproteobacteria	Pasteurellales	Pasteurellaceae	Actinobacillus	indolicus	Actinobacillus_indolicus
ASV00035_Leptotrichia_Unclassified	1.25569	0.842552	1.49034	1.04912	0.920098	0.984233	TGGGGAATATTGGACAATGGGGGAGACCCTGATCCAGCAATTCTGTGTGCACGAAGACGGTTTTCGGATTGTAAAGTGCTTTCAGTTGGGAAGAATGAGATGACGGTACCAACAGAAGAAGCGACGGCTAAATACGTGCCAGCAGCCGCGGTAATACGTATGTCGCGAGCGTTATCCGGAATTATTGGGCATAAAGGGCATCTAGGCGGCTAATTAAGTCAGGGGTGAAAACTTAGGGCTCAACCTTGAGCTTGCCTTTGAAACTAATTAGCTAGAGTGTTGGAGAAGTGGGAGGAACTACACGAGTAGAGGTGAAATTCGTAGATATGTGTAGGAATGCCGATGATGAAGATATCTCACTGGACGACAACTGACGCTGAAGTGCGAAAGCTAGGGGAG…	Bacteria	Fusobacteriota	Fusobacteriia	Fusobacteriales	Leptotrichiaceae	Leptotrichia	Unclassified	Leptotrichia_Unclassified
ASV00144_Proteocatella_Unclassified	0.261721	0.172544	1.51684	0.217132	0.927992	0.984233	TGGGGAATATTGCACAATGGGCGCAAGCCTGATGCAGCAACGCCGCGTGAACGAAGAAGGCCTTCGGGTCGTAAAGTTCTGTCGCATGGGAAGATAATGACGGTACCATGTGAGAAAGCCCCGGCTAACTACGTGCCAGCAGCCGCGGTAATACGTAGGGGGCAAGCGTTATCCGGAATTACTGGGCGTAAAGGGTGCGTAGGTGGTCTGACAAGTCAGAGGTGAAAGGCAACGGCTCAACCGTTGTGAGCCTTTGAAACTGTTGGACTTGAGTTCTGGAGGGGAAGTCGGAATTCCTAGTGTAGCGGTGAAATGCGTAGATATTAGGAGGAACACCGGTGGCGAAGGCGGACTTCTGGACAGATACTGACACTGAGGCACGAAAGCGTGGGGAGCAAA…	Bacteria	Firmicutes	Clostridia	Peptostreptococcales-Tissierellales	Peptostreptococcaceae	Proteocatella	Unclassified	Proteocatella_Unclassified
ASV00111_Prevotella_Unclassified	0.169678	0.245821	0.690248	0.20775	0.936259	0.984233	TGAGGAATATTGGTCAATGGGCGGGAGCCTGAACCAGCCAAGTAGCGTGCAGGATGACGGCCCTATGGGTTGTAAACTGCTTTTATGCGGGGATAAATGACGCCACGCGTGGCGTCTTGCAGGTACCGCATGAATAAGGACCGGCTAATTCCGTGCCAGCAGCCGCGGTAATACGGAAGGTCCTGGCGTTATCCGGATTTATTGGGTTTAAAGGGAGCGTAGGCCGCAGGGTAAGCGTGCTGTGAAATGTACCGGCTCAACCGGTGACGTGCAGCGCGAACTGCCTTGCTTGAGTGTGCGGTAGGCAGGCGGAATTCATGGTGTAGCGGTGAAATGCTTAGATATCATGAGGAACCCCGATTGCGAAGGCAGCTTGCTGCCGCATGACTGACGCTGATG…	Bacteria	Bacteroidota	Bacteroidia	Bacteroidales	Prevotellaceae	Prevotella	Unclassified	Prevotella_Unclassified
ASV00097_Porphyromonas_Unclassified	0.392767	0.419033	0.937318	0.4059	0.940474	0.984233	TGAGGAATATTGGTCAATGGGCGAGAGCCTGAACCAGCCAAGTCGCGTGAAGGATGACTGTCTTATGGATTGTAAACTTCTTTTGTATGGGAATAATGGAGCGGACGTGTCCGCTTGTGAATGTACCATACGAATAAGCATCGGCTAACTCCGTGCCAGCAGCCGCGGTAATACGGAGGATGCGAGCGTTATCCGGATTTATTGGGTTTAAAGGGTGCGTAGGCGGCTTGTTAAGTCAGCGGTGAAATCTTGGGGCTCAACCCCGAAACTGCCGTTGAAACTGGCGAGCTTGAGTGTAGATGAGGTAGGCGGAATTCGTGGTGTAGCGGTGAAATGCATAGATATCACGAGGAACTCCGATTGCGCAGGCAGCTTACTAAGGTACAACTGACGCTGAAG…	Bacteria	Bacteroidota	Bacteroidia	Bacteroidales	Porphyromonadaceae	Porphyromonas	Unclassified	Porphyromonas_Unclassified
ASV00105_Porphyromonas_Unclassified	0.35235	0.347622	1.0136	0.349986	0.942478	0.984233	TGAGGAATATTGGTCAATGGGCGAGAGCCTGAACCAGCCAAGTCGCGTGAAGGATGACTGTCTTATGGATTGTAAACTTCTTTTGTATGGGAATAACGGGGCGGACGTGTCCGCTTGTGAATGTACCATACGAATAAGCATCGGCTAACTCCGTGCCAGCAGCCGCGGTAATACGGAGGATGCGAGCGTTATCCGGATTTATTGGGTTTAAAGGGTGCGTAGGCGGCTTGTTAAGTCAGCGGTGAAATCTTGGGGCTTAACCCCGAAACTGCCGTTGAAACTGGCGAGCTTGAGTGTAGATGAGGTAGGCGGAATTCGTGGTGTAGCGGTGAAATGCATAGATATCACGAGGAACTCCGATTGCGCAGGCAGCTTACTAAGGTACAACTGACGCTGAAG…	Bacteria	Bacteroidota	Bacteroidia	Bacteroidales	Porphyromonadaceae	Porphyromonas	Unclassified	Porphyromonas_Unclassified
ASV00112_Actinobacillus_minor/porcitonsillarum	0.206211	0.184185	1.11958	0.195198	0.957082	0.993199	TGGGGAATATTGCACAATGGGGGGAACCCTGATGCAGCCATGCCGCGTGAATGAAGAAGGCCTTCGGGTTGTAAAGTTCTTTCGGTGATGAGGAAGGCAGGTAAGTTAATAGCTTGCTTAATTGACGTTAGTCACAGAAGAAGCACCGGCTAACTCCGTGCCAGCAGCCGCGGTAATACGGAGGGTGCGAGCGTTAATCGGAATGACTGGGCGTAAAGGGCACGCAGGCGGTGACTTAAGTGAGATGTGAAAGCCCCGGGCTTAACCTGGGAATTGCATTTCATACTGGGTCGCTAGAGTATTTTAGGGAGGGGTAGAATTCCACGTGTAGCGGTGAAATGCGTAGAGATGTGGAGGAATACCGAAGGCGAAGGCAGCCCCTTGGGAATATACTGACGC…	Bacteria	Proteobacteria	Gammaproteobacteria	Pasteurellales	Pasteurellaceae	Actinobacillus	minor/porcitonsillarum	Actinobacillus_minor/porcitonsillarum
ASV00009_Actinobacillus_porcinus	2.24584	2.62592	0.855259	2.43588	0.965124	0.995284	TGGGGAATATTGCACAATGGGGGGAACCCTGATGCAGCCATGCCGCGTGAATGAAGAAGGCCTTCGGGTTGTAAAGTTCTTTCGGTGATGAGGAAGGCGGTTGTTTTAATAGAACAATCGATTGACGTTAGTCACAGAAGAAGCACCGGCTAACTCCGTGCCAGCAGCCGCGGTAATACGGAGGGTGCGAGCGTTAATCGGAATAACTGGGCGTAAAGGGCACGCAGGCGGTGACTTAAGTGAGATGTGAAAGCCCCGAGCTTAACTTGGGAATTGCATTTCATACTGGGTCGCTAGAGTACTTTAGGGAGGGGTAGAATTCCACGTGTAGCGGTGAAATGCGTAGAGATGTGGAGGAATACCGAAGGCGAAGGCAGCCCCTTGGGAATGTACTGACGC…	Bacteria	Proteobacteria	Gammaproteobacteria	Pasteurellales	Pasteurellaceae	Actinobacillus	porcinus	Actinobacillus_porcinus
ASV00044_Actinobacillus_minor	1.07233	0.807271	1.32833	0.939798	0.97333	0.995896	TGGGGAATATTGCACAATGGGGGGAACCCTGATGCAGCCATGCCGCGTGAATGAAGAAGGCCTTCGGGTTGTAAAGTTCTTTCGGTGATGAGGAAGGCGGTTGTTTTAATAGAACAATCGATTGACGTTAGTCACAGAAGAAGCACCGGCTAACTCCGTGCCAGCAGCCGCGGTAATACGGAGGGTGCGAGCGTTAATCGGAATGACTGGGCGTAAAGGGCACGCAGGCGGTGACTTAAGTGAGATGTGAAAGCCCCGAGCTTAACTTGGGAATTGCATTTCATACTGGGTCGCTAGAGTATTTTAGGGAGGGGTAGAATTCCACGTGTAGCGGTGAAATGCGTAGAGATGTGGAGGAATACCGAAGGCGAAGGCAGCCCCTTGGGAATATACTGACGC…	Bacteria	Proteobacteria	Gammaproteobacteria	Pasteurellales	Pasteurellaceae	Actinobacillus	minor	Actinobacillus_minor
ASV00050_Leptotrichia_buccalis	0.652398	0.475353	1.37245	0.563875	0.987689	0.995896	TGGGGAATATTGGACAATGGGGGCAACCCTGATCCAGCAATTCTGTGTGCACGAAGAAGGTTTTCGGATTGTAAAGTGCTTTCAGCAGGGAAGAAGAAAGTGACGGTACCTGCAGAAGAAGCGACGGCTAAATACGTGCCAGCAGCCGCGGTAATACGTATGTCGCGAGCGTTATCCGGAATTATTGGGCATAAAGGGCATCTAGGCGGCCAGATAAGTCTGGGGTGAAAACTTGCGGCTCAACCGCAAGCCTGCCCTGGAAACTATGTGGCTAGAGTACTGGAGAGGTGGACGGAACTGCACGAGTAGAGGTGAAATTCGTAGATATGTGCAGGAATGCCGATGATGAAGATAGTTCACTGGACGGTAACTGACGCTGAAGTGCGAAAGCTGGGGGAG…	Bacteria	Fusobacteriota	Fusobacteriia	Fusobacteriales	Leptotrichiaceae	Leptotrichia	buccalis	Leptotrichia_buccalis
ASV00005_Moraxella_Unclassified	0.22902	0.932601	0.245572	0.58081	0.988476	0.995896	TGGGGAATATTGGACAATGGGCGAAAGCCTGATCCAGCCATGCCGCGTGTGTGAAGAAGGCCTTTTGGTTGTAAAGCACTTTAAGTGGGGAGGAAAAGCTGATGGTTAATACCCATCAGCCCTGACGTTACCCGCAGAATAAGCACCGGCTAACTCTGTGCCAGCAGCCGCGGTAATACAGAGGGTGCAAGCGTTAATCGGAATTACTGGGCGTAAAGCGAGCGTAGGTGGTTGTTTAAGTCAGATGTGAAATCCCCGGGCTCAACCTGGGAACTGCATCTGATACTGGATAACTAGAGTAGGTGAGAGGGGAGTAGAATTCCAGGTGTAGCGGTGAAATGCGTAGATATCTGGAGGAATACCGATGGCGAAGGCAGCTCTCTGGCATCATACTGACAC…	Bacteria	Proteobacteria	Gammaproteobacteria	Pseudomonadales	Moraxellaceae	Moraxella	Unclassified	Moraxella_Unclassified
ASV00114_Porphyromonas_Unclassified	0.535885	0.405084	1.3229	0.470484	0.992968	0.995896	TGAGGAATATTGGTCAATGGGCGAGAGCCTGAACCAGCCAAGTCGCGTGAAGGATGACTGTCTTATGGATTGTAAACTTCTTTTGTATGGGAATAATGGGGCGGACGTGTCCGCTTGTGAATGTACCATACGAATAAGCATCGGCTAACTCCGTGCCAGCAGCCGCGGTAATACGGAGGATGCGAGCGTTATCCGGATTTATTGGGTTTAAAGGGTGCGTAGGCGGCTTGTTAAGTCAGCGGTGAAATCTTGGGGCTCAACCCCGAAACTGCCGTTGAAACTGGCGAGCTTGAGTGTAGATGAGGTAGGCGGAATTCGTGGTGTAGCGGTGAAATGCATAGATATCACGAGGAACTCCGATTGCGCAGGCAGCTTACTAAGGTACAACTGACGCTGAAG…	Bacteria	Bacteroidota	Bacteroidia	Bacteroidales	Porphyromonadaceae	Porphyromonas	Unclassified	Porphyromonas_Unclassified
ASV00072_Actinobacillus_indolicus	0.42218	0.411044	1.02709	0.416612	0.995896	0.995896	TGGGGAATATTGCACAATGGGGGGAACCCTGATGCAGCCATGCCGCGTGAATGAAGAAGGCCTTCGGGTTGTAAAGTTCTTTCGGTGATGAGGAAGGTGTTTGTTTTAATAGAACAAGCAATTGACGTTAGTCACAGAAGAAGCACCGGCTAACTCCGTGCCAGCAGCCGCGGTAATACGGAGGGTGCGAGCGTTAATCGGAATGACTGGGCGTAAAGGGCACGCAGGCGGTGACTTAAGTGAGATGTGAAAGCCCCGAGCTTAACTTGGGAATTGCATTTCATACTGGGTCGCTAGAGTATTTTAGGGAGGGGTAGAATTCCACGTGTAGCGGTGAAATGCGTAGAGATGTGGAGGAATACCGAAGGCGAAGGCAGCCCCTTGGGAAAATACTGACGC…	Bacteria	Proteobacteria	Gammaproteobacteria	Pasteurellales	Pasteurellaceae	Actinobacillus	indolicus	Actinobacillus_indolicus

## Sheet: S2
Table S2. Case-control associations for genera.
Genus	Case	Control	Ratio	Mean	wilcox_unpaired	wilcox_unpaired_fdr
Moraxella	11.0093	16.1597	0.681283	13.5845	0.00448662	0.179465
Alysiella	0.809975	0.796008	1.01755	0.802991	0.0580313	0.793955
Prevotellaceae NK3B31 group	0.0851545	0.201817	0.421939	0.143486	0.0744661	0.793955
Streptococcus	8.24819	10.1117	0.815705	9.17996	0.132464	0.793955
Subdoligranulum	0.205397	0.347174	0.591626	0.276285	0.145608	0.793955
Dysgonomonas	0.722925	0.532465	1.35769	0.627695	0.154979	0.793955
Neisseria	1.63693	1.07011	1.52969	1.35352	0.168861	0.793955
Clostridium sensu stricto 1	0.284831	0.642059	0.443621	0.463445	0.203017	0.793955
Bergeyella	1.28171	1.11009	1.1546	1.1959	0.219931	0.793955
Terrisporobacter	0.144865	0.269841	0.536852	0.207353	0.290252	0.793955
Proteocatella	0.29158	0.204436	1.42626	0.248008	0.301214	0.793955
Gemella	0.521896	0.325526	1.60324	0.423711	0.304836	0.793955
Peptostreptococcus	0.211952	0.120997	1.75171	0.166475	0.309707	0.793955
Lactobacillus	1.61829	1.4374	1.12585	1.52785	0.309709	0.793955
Acinetobacter	3.65577	2.47024	1.47993	3.063	0.312166	0.793955
Dielma	0.362853	0.143556	2.52761	0.253205	0.328442	0.793955
Pelistega	0.432047	0.460491	0.938232	0.446269	0.337431	0.793955
Conchiformibius	0.86134	0.659874	1.30531	0.760607	0.391786	0.81354
Agathobacter	0.169612	0.349425	0.485403	0.259519	0.400853	0.81354
Actinobacillus	27.0947	29.0482	0.932748	28.0714	0.42681	0.81354
Bordetella	0.0271246	0.194856	0.139204	0.11099	0.427108	0.81354
Faecalibacterium	0.144517	0.278678	0.518581	0.211597	0.561266	0.987936
Prevotella	3.40139	2.87227	1.18421	3.13683	0.576801	0.987936
Veillonella	1.10429	0.905617	1.21938	1.00495	0.634239	0.987936
Bacteroides	2.07023	1.68091	1.23161	1.87557	0.641586	0.987936
Rothia	0.826276	1.40127	0.589663	1.11377	0.648969	0.987936
Blautia	0.155809	0.206716	0.753733	0.181262	0.668042	0.987936
Leptotrichia	2.81139	1.79167	1.56915	2.30153	0.697772	0.987936
Pasteurella	0.117063	0.0702032	1.66749	0.093633	0.716253	0.987936
Streptobacillus	0.467188	0.385842	1.21083	0.426515	0.747813	0.990223
Unclassified	5.22344	5.42607	0.962656	5.32475	0.767422	0.990223
Fusobacterium	5.0599	2.78734	1.81532	3.92362	0.806988	0.994712
Campylobacter	0.157946	0.13988	1.12915	0.148913	0.847053	0.994712
Prevotellaceae UCG-003	0.398426	0.0762917	5.2224	0.237359	0.86925	0.994712
Alloprevotella	6.35001	4.04966	1.56803	5.19984	0.907869	0.994712
Johnsonella	0.653385	0.485223	1.34657	0.569304	0.911946	0.994712
Porphyromonas	6.86515	5.41287	1.2683	6.13901	0.920108	0.994712
Escherichia-Shigella	0.353007	0.353933	0.997385	0.35347	0.969229	1
Klebsiella	0.0651824	0.179407	0.36332	0.122295	0.997656	1

## Sheet: S3
Table S3. Case-control associations of all MAGs. Numbers are percent relative abundance.
MAG	Case	Control	Ratio	Mean	wilcox_paired	wilcox_unpaired	wilcox_paired_fdr	Classification
MAG_DE6_00001	0.0222477	0.00267079	8.33002	0.0124592	2.28546e-06	0.00354247	0.00183522	d__Bacteria;p__Bacteroidota;c__Bacteroidia;o__Bacteroidales;f__Bacteroidaceae;g__F0040;s__
MAG_DE6_00032	0.0859794	0.0176571	4.86939	0.0518182	1.18481e-05	0.000216408	0.00475701	d__Bacteria;p__Bacteroidota;c__Bacteroidia;o__Bacteroidales;f__Bacteroidaceae;g__UBA4372;s__
MAG_DE3_00006	0.105196	0.0458631	2.29371	0.0755298	0.000155081	0.000115701	0.0187531	d__Bacteria;p__Bacteroidota;c__Bacteroidia;o__Bacteroidales;f__Bacteroidaceae;g__Prevotella;s__
MAG_DE4_00013	0.0544913	0.0109452	4.97856	0.0327182	8.54821e-05	0.000636332	0.0187531	d__Bacteria;p__Bacteroidota;c__Bacteroidia;o__Bacteroidales;f__Bacteroidaceae;g__Prevotella;s__
MAG_ES2_00021	0.0541914	0.0191323	2.83246	0.0366619	0.0001253	0.00120841	0.0187531	d__Bacteria;p__Bacteroidota;c__Bacteroidia;o__Bacteroidales;f__Bacteroidaceae;g__Bacteroides;s__Bacteroides heparinolyticus
MAG_ES3_00025	0.0552096	0.0171348	3.22206	0.0361722	0.000163476	0.00209696	0.0187531	d__Bacteria;p__Bacteroidota;c__Bacteroidia;o__Bacteroidales;f__Bacteroidaceae;g__Bacteroides;s__Bacteroides heparinolyticus
MAG_NL1_00042	0.0913855	0.0309707	2.95071	0.0611781	9.54676e-05	0.00215706	0.0187531	d__Bacteria;p__Bacteroidota;c__Bacteroidia;o__Bacteroidales;f__Bacteroidaceae;g__Bacteroides;s__Bacteroides heparinolyticus
MAG_DE5_00007	0.0418736	0.0263497	1.58915	0.0341117	0.000201391	0.0046193	0.018865	d__Bacteria;p__Bacteroidota;c__Bacteroidia;o__Bacteroidales;f__Bacteroidaceae;g__Bacteroides;s__Bacteroides heparinolyticus
MAG_ES4_00065	0.0511324	0.0199032	2.56906	0.0355178	0.00021205	0.00449976	0.018865	d__Bacteria;p__Bacteroidota;c__Bacteroidia;o__Bacteroidales;f__Bacteroidaceae;g__Bacteroides;s__Bacteroides heparinolyticus
MAG_NL1_00068	0.0363074	0.00718829	5.05091	0.0217479	0.000234932	0.00736753	0.018865	d__Bacteria;p__Bacteroidota;c__Bacteroidia;o__Bacteroidales;f__Bacteroidaceae;g__F0040;s__
MAG_DE1_00023	0.0207892	0.0100806	2.06229	0.0154349	0.000287598	0.00935316	0.0191538	d__Bacteria;p__Bacteroidota;c__Bacteroidia;o__Bacteroidales;f__Porphyromonadaceae;g__Porphyromonas_A;s__
MAG_DE3_00010	0.0866478	0.0388141	2.23238	0.0627309	0.000273507	0.00241342	0.0191538	d__Bacteria;p__Bacteroidota;c__Bacteroidia;o__Bacteroidales;f__Paludibacteraceae;g__F0058;s__
MAG_ES4_00098	0.0509646	0.00762921	6.68019	0.0292969	0.000317786	0.0144788	0.0191538	d__Bacteria;p__Bacteroidota;c__Bacteroidia;o__Bacteroidales;f__Bacteroidaceae;g__F0040;s__
MAG_NL1_00065	0.202312	0.0090624	22.3243	0.105687	0.000333939	0.0153219	0.0191538	d__Bacteria;p__Bacteroidota;c__Bacteroidia;o__Bacteroidales;f__Bacteroidaceae;g__UBA4372;s__
MAG_DE6_00066	0.0480362	0.0223963	2.14483	0.0352163	0.000447624	0.00171701	0.019969	d__Bacteria;p__Bacteroidota;c__Bacteroidia;o__Bacteroidales;f__Bacteroidaceae;g__Bacteroides;s__Bacteroides heparinolyticus
MAG_ES4_00079	0.0193753	0.00264772	7.31775	0.0110115	0.000445225	0.0228915	0.019969	d__Bacteria;p__Bacteroidota;c__Bacteroidia;o__Bacteroidales;f__Bacteroidaceae;g__F0040;s__
MAG_NL2_00006	0.0475111	0.0282671	1.68079	0.0378891	0.000406319	0.000148082	0.019969	d__Bacteria;p__Bacteroidota;c__Bacteroidia;o__Bacteroidales;f__Porphyromonadaceae;g__Porphyromonas;s__
MAG_NL2_00007	0.0140346	0.00462583	3.03397	0.00933024	0.000426517	0.00148519	0.019969	d__Bacteria;p__Bacteroidota;c__Bacteroidia;o__Bacteroidales;f__Porphyromonadaceae;g__Porphyromonas;s__
unmapped	32.997	46.1238	0.715401	39.5604	0.0005419	0.0130408	0.0229024	NA
MAG_DE1_00031	0.033199	0.00968693	3.42719	0.0214429	0.000717391	0.00661838	0.0231088	d__Bacteria;p__Bacteroidota;c__Bacteroidia;o__Bacteroidales;f__Porphyromonadaceae;g__Porphyromonas;s__
MAG_DE5_00014	0.12796	0.0570876	2.24146	0.0925236	0.000786447	0.00807808	0.0231088	d__Bacteria;p__Bacteroidota;c__Bacteroidia;o__Bacteroidales;f__Bacteroidaceae;g__RUG210;s__
MAG_DE6_00061	0.0229402	0.0136212	1.68415	0.0182807	0.000653876	0.0313586	0.0231088	d__Bacteria;p__Firmicutes;c__Bacilli;o__Erysipelotrichales;f__Erysipelotrichaceae;g__UBA9076;s__
MAG_DE6_00070	0.134403	0.0409137	3.28503	0.0876582	0.000751201	0.0105482	0.0231088	d__Bacteria;p__Bacteroidota;c__Bacteroidia;o__Bacteroidales;f__Bacteroidaceae;g__Prevotella;s__
MAG_DE6_00085	0.371809	0.632126	0.588188	0.501967	0.000717391	0.0146372	0.0231088	d__Bacteria;p__Proteobacteria;c__Gammaproteobacteria;o__Burkholderiales;f__Neisseriaceae;g__Neisseria;s__
MAG_DE6_00089	0.209679	0.0219672	9.54506	0.115823	0.000786447	0.0008942	0.0231088	d__Bacteria;p__Bacteroidota;c__Bacteroidia;o__Bacteroidales;f__Bacteroidaceae;g__F0040;s__
MAG_ES2_00099	0.106281	0.015635	6.79763	0.0609581	0.000684967	0.0124463	0.0231088	d__Bacteria;p__Bacteroidota;c__Bacteroidia;o__Bacteroidales;f__Porphyromonadaceae;g__Porphyromonas;s__
MAG_ES4_00121	0.0944725	0.0302669	3.12131	0.0623697	0.000786447	0.00241159	0.0231088	d__Bacteria;p__Bacteroidota;c__Bacteroidia;o__Bacteroidales;f__Bacteroidaceae;g__F0040;s__
MAG_NL1_00074	0.00971073	0.008578	1.13205	0.00914436	0.000805787	0.00273033	0.0231088	d__Bacteria;p__Firmicutes;c__Bacilli;o__Erysipelotrichales;f__Erysipelotrichaceae;g__Bulleidia;s__
MAG_NL1_00009	0.0317563	0.00427402	7.43007	0.0180152	0.000861468	0.00095127	0.0238537	d__Bacteria;p__Bacteroidota;c__Bacteroidia;o__Bacteroidales;f__Bacteroidaceae;g__Prevotella;s__
MAG_NL1_00071	0.0643857	0.00201176	32.0047	0.0331987	0.000942904	0.00305641	0.0252384	d__Bacteria;p__Bacteroidota;c__Bacteroidia;o__Bacteroidales;f__Porphyromonadaceae;g__Porphyromonas;s__
MAG_DE6_00067	0.0431412	0.0747642	0.577029	0.0589527	0.00117778	0.000420456	0.0305084	d__Bacteria;p__Firmicutes;c__Bacilli;o__Erysipelotrichales;f__Erysipelotrichaceae;g__Bulleidia;s__
MAG_ES4_00035	0.0344855	0.0253079	1.36264	0.0298967	0.00123065	0.048613	0.0308817	d__Bacteria;p__Firmicutes;c__Bacilli;o__Erysipelotrichales;f__Erysipelotrichaceae;g__UBA9076;s__
MAG_NL1_00072	0.0719759	0.0396192	1.81669	0.0557976	0.00128565	0.061182	0.0312842	d__Bacteria;p__Bacteroidota;c__Bacteroidia;o__Bacteroidales;f__Dysgonomonadaceae;g__UBA1309;s__
MAG_US1_00001	1.11697	1.88867	0.591403	1.50282	0.00134285	0.00958213	0.031715	d__Bacteria;p__Proteobacteria;c__Gammaproteobacteria;o__Enterobacterales;f__Pasteurellaceae;g__Basfia_A;s__
MAG_ES1_00105	0.152214	0.0618339	2.46166	0.107024	0.00152847	0.00363893	0.0332595	d__Bacteria;p__Bacteroidota;c__Bacteroidia;o__Bacteroidales;f__Bacteroidaceae;g__Prevotella;s__
MAG_ES3_00051	0.0901396	0.0391125	2.30463	0.064626	0.0015325	0.0719094	0.0332595	d__Bacteria;p__Bacteroidota;c__Bacteroidia;o__Bacteroidales;f__Dysgonomonadaceae;g__UBA1309;s__
MAG_ES4_00118	0.154008	0.0567757	2.71256	0.105392	0.00146418	0.0127405	0.0332595	d__Bacteria;p__Bacteroidota;c__Bacteroidia;o__Bacteroidales;f__Bacteroidaceae;g__Prevotella;s__
MAG_DE6_00043	0.0732977	0.0262215	2.79533	0.0497596	0.00166471	0.00645351	0.035178	d__Bacteria;p__Bacteroidota;c__Bacteroidia;o__Bacteroidales;f__Bacteroidaceae;g__Prevotella;s__
MAG_NL1_00028	0.042548	0.00562633	7.56231	0.0240872	0.00181176	0.0320112	0.0363711	d__Bacteria;p__Firmicutes_A;c__Clostridia;o__Peptostreptococcales;f__Filifactoraceae;g__Peptoanaerobacter;s__
MAG_NL1_00052	0.159504	0.0240783	6.6244	0.0917913	0.00181176	0.00221873	0.0363711	d__Bacteria;p__Bacteroidota;c__Bacteroidia;o__Bacteroidales;f__Bacteroidaceae;g__F0040;s__
MAG_DE3_00004	0.0943416	0.059945	1.5738	0.0771433	0.00262809	0.0218776	0.0375037	d__Bacteria;p__Bacteroidota;c__Bacteroidia;o__Bacteroidales;f__Bacteroidaceae;g__Phocaeicola;s__
MAG_DE4_00024	0.0156166	0.00725931	2.15125	0.011438	0.00273654	0.0270995	0.0375037	d__Bacteria;p__Patescibacteria;c__Saccharimonadia;o__Saccharimonadales;f__Saccharimonadaceae;g__Saccharimonas;s__
MAG_DE5_00011	0.0650481	0.0287522	2.26237	0.0469001	0.00214129	0.0441213	0.0375037	d__Bacteria;p__Bacteroidota;c__Bacteroidia;o__Bacteroidales;f__Dysgonomonadaceae;g__UBA1309;s__
MAG_DE5_00028	0.0645782	0.0345438	1.86946	0.049561	0.00284897	0.00022389	0.0375037	d__Bacteria;p__Bacteroidota;c__Bacteroidia;o__Bacteroidales;f__Bacteroidaceae;g__Prevotella;s__
MAG_DE6_00065	0.0150113	0.00380345	3.94675	0.00940736	0.00275884	0.0043905	0.0375037	d__Bacteria;p__Bacteroidota;c__Bacteroidia;o__Bacteroidales;f__Porphyromonadaceae;g__Porphyromonas;s__
MAG_ES1_00065	0.0823802	0.0397391	2.07303	0.0610597	0.00284897	0.0326752	0.0375037	d__Bacteria;p__Bacteroidota;c__Bacteroidia;o__Bacteroidales;f__Dysgonomonadaceae;g__UBA1309;s__
MAG_ES1_00109	0.294043	0.215975	1.36146	0.255009	0.00242263	0.0620952	0.0375037	d__Bacteria;p__Bacteroidota;c__Bacteroidia;o__Bacteroidales;f__Porphyromonadaceae;g__Porphyromonas;s__
MAG_ES2_00004	0.0198034	0.00579032	3.42008	0.0127969	0.0024584	0.00362426	0.0375037	d__Bacteria;p__Bacteroidota;c__Bacteroidia;o__Bacteroidales;f__Porphyromonadaceae;g__Porphyromonas;s__
MAG_ES2_00040	0.122081	0.0179485	6.80173	0.0700145	0.00205423	0.00893083	0.0375037	d__Bacteria;p__Bacteroidota;c__Bacteroidia;o__Bacteroidales;f__Bacteroidaceae;g__F0040;s__
MAG_ES3_00014	0.0425864	0.0279966	1.52113	0.0352915	0.00275884	0.135433	0.0375037	d__Bacteria;p__Firmicutes;c__Bacilli;o__Erysipelotrichales;f__Erysipelotrichaceae;g__UBA9076;s__
MAG_ES3_00015	0.150163	0.0320519	4.68501	0.0911076	0.00223164	0.0133473	0.0375037	d__Bacteria;p__Bacteroidota;c__Bacteroidia;o__Flavobacteriales;f__Flavobacteriaceae;g__Capnocytophaga;s__
MAG_ES3_00053	0.0148486	0.00761402	1.95016	0.0112313	0.00227507	0.00322444	0.0375037	d__Bacteria;p__Bacteroidota;c__Bacteroidia;o__Bacteroidales;f__Porphyromonadaceae;g__Porphyromonas;s__
MAG_ES3_00073	0.153584	0.0622318	2.46794	0.107908	0.00252349	0.0143049	0.0375037	d__Bacteria;p__Bacteroidota;c__Bacteroidia;o__Bacteroidales;f__Bacteroidaceae;g__Prevotella;s__
MAG_ES3_00087	0.0550655	0.0286985	1.91876	0.041882	0.00242263	0.0302328	0.0375037	d__Bacteria;p__Bacteroidota;c__Bacteroidia;o__Bacteroidales;f__Bacteroidaceae;g__RUG210;s__
MAG_ES4_00027	0.016657	0.00540967	3.07911	0.0110333	0.00265516	0.00381582	0.0375037	d__Bacteria;p__Bacteroidota;c__Bacteroidia;o__Bacteroidales;f__Porphyromonadaceae;g__Porphyromonas;s__
MAG_ES4_00061	0.0385145	0.00652776	5.90011	0.0225211	0.00242263	0.0164014	0.0375037	d__Bacteria;p__Bacteroidota;c__Bacteroidia;o__Bacteroidales;f__Bacteroidaceae;g__UBA4372;s__
MAG_NL1_00013	0.0251927	0.00486013	5.18354	0.0150264	0.00265516	0.00251015	0.0375037	d__Bacteria;p__Bacteroidota;c__Bacteroidia;o__Bacteroidales;f__Porphyromonadaceae;g__Porphyromonas;s__
MAG_NL1_00019	0.0705867	0.0305126	2.31336	0.0505497	0.00262809	0.0294683	0.0375037	d__Bacteria;p__Firmicutes;c__Bacilli;o__Erysipelotrichales;f__Erysipelotrichaceae;g__UBA9076;s__
MAG_NL1_00077	0.255546	0.0587159	4.35224	0.157131	0.00205423	0.0110626	0.0375037	d__Bacteria;p__Bacteroidota;c__Bacteroidia;o__Bacteroidales;f__Bacteroidaceae;g__Prevotella;s__
MAG_NL2_00011	0.0102882	0.00336302	3.0592	0.00682559	0.00194545	0.00550284	0.0375037	d__Bacteria;p__Bacteroidota;c__Bacteroidia;o__Bacteroidales;f__Porphyromonadaceae;g__Porphyromonas;s__
MAG_NL2_00015	0.0294082	0.0072282	4.06854	0.0183182	0.00218819	0.00802758	0.0375037	d__Bacteria;p__Bacteroidota;c__Bacteroidia;o__Bacteroidales;f__Porphyromonadaceae;g__Porphyromonas;s__
MAG_DE6_00009	0.0590419	0.0338394	1.74477	0.0464406	0.00308626	0.0489486	0.0393376	d__Bacteria;p__Bacteroidota;c__Bacteroidia;o__Bacteroidales;f__Dysgonomonadaceae;g__UBA1309;s__
MAG_ES2_00073	0.0866019	0.0308491	2.80727	0.0587255	0.00308626	0.00807808	0.0393376	d__Bacteria;p__Bacteroidota;c__Bacteroidia;o__Bacteroidales;f__Bacteroidaceae;g__RUG210;s__
MAG_ES4_00099	0.0803272	0.0334932	2.39831	0.0569102	0.00321138	0.00474168	0.0402928	d__Bacteria;p__Bacteroidota;c__Bacteroidia;o__Bacteroidales;f__Bacteroidaceae;g__Prevotella;s__
MAG_DE2_00010	0.0918421	0.0355695	2.58204	0.0637058	0.00334099	0.0105482	0.0406487	d__Bacteria;p__Bacteroidota;c__Bacteroidia;o__Bacteroidales;f__Bacteroidaceae;g__Prevotella;s__
MAG_DE6_00036	0.0313866	0.00768637	4.08341	0.0195365	0.0033349	0.0669735	0.0406487	d__Bacteria;p__Bacteroidota;c__Bacteroidia;o__Bacteroidales;f__Porphyromonadaceae;g__Porphyromonas;s__
MAG_ES4_00054	0.0184175	0.00610856	3.01503	0.012263	0.00347524	0.0799194	0.041651	d__Bacteria;p__Firmicutes_C;c__Negativicutes;o__Veillonellales;f__Veillonellaceae;g__;s__
MAG_DE4_00015	0.180474	0.116407	1.55036	0.148441	0.0037582	0.0139793	0.0443799	d__Bacteria;p__Bacteroidota;c__Bacteroidia;o__Bacteroidales;f__Bacteroidaceae;g__Prevotella;s__
MAG_DE1_00022	0.0664688	0.0297931	2.23102	0.0481309	0.0039072	0.0537723	0.0454708	d__Bacteria;p__Bacteroidota;c__Bacteroidia;o__Bacteroidales;f__Dysgonomonadaceae;g__UBA1309;s__
MAG_ES2_00044	0.0561026	0.0258878	2.16715	0.0409952	0.00422103	0.000509926	0.0477392	d__Bacteria;p__Bacteroidota;c__Bacteroidia;o__Bacteroidales;f__Bacteroidaceae;g__Prevotella;s__
MAG_ES4_00002	0.0264656	0.100698	0.262822	0.0635817	0.00422103	0.117804	0.0477392	d__Bacteria;p__Firmicutes;c__Bacilli;o__Lactobacillales;f__Streptococcaceae;g__Streptococcus;s__
MAG_NL1_00031	0.0337357	0.00541182	6.23371	0.0195738	0.00438616	0.036173	0.0489179	d__Bacteria;p__Firmicutes_A;c__Clostridia;o__Lachnospirales;f__Lachnospiraceae;g__;s__
MAG_DE4_00041	0.0260097	0.0052748	4.93094	0.0156423	0.00465448	0.045797	0.049834	d__Bacteria;p__Bacteroidota;c__Bacteroidia;o__Bacteroidales;f__Porphyromonadaceae;g__Porphyromonas;s__
MAG_DE6_00039	0.0121779	0.00154831	7.86532	0.00686311	0.00465448	0.0578521	0.049834	d__Bacteria;p__Bacteroidota;c__Bacteroidia;o__Bacteroidales;f__Porphyromonadaceae;g__Porphyromonas;s__
MAG_NL1_00033	0.0814559	0.0140689	5.78979	0.0477624	0.00455699	0.00935316	0.049834	d__Bacteria;p__Bacteroidota;c__Bacteroidia;o__Bacteroidales;f__Bacteroidaceae;g__Prevotella;s__
MAG_ES3_00089	0.0547676	0.0137593	3.98042	0.0342634	0.0049164	0.0107702	0.0519456	d__Bacteria;p__Bacteroidota;c__Bacteroidia;o__Bacteroidales;f__Bacteroidaceae;g__F0040;s__
MAG_ES2_00007	0.295077	0.089892	3.28257	0.192484	0.00530064	0.0300873	0.0545694	d__Bacteria;p__Bacteroidota;c__Bacteroidia;o__Bacteroidales;f__Bacteroidaceae;g__Prevotella;s__
MAG_ES3_00045	0.0866447	0.0241787	3.58352	0.0554117	0.00530064	0.00277252	0.0545694	d__Bacteria;p__Bacteroidota;c__Bacteroidia;o__Bacteroidales;f__Bacteroidaceae;g__Prevotella;s__
MAG_ES3_00083	0.0499522	0.0087114	5.73412	0.0293318	0.00571114	0.0534784	0.0573256	d__Bacteria;p__Bacteroidota;c__Bacteroidia;o__Bacteroidales;f__Bacteroidaceae;g__UBA4372;s__
MAG_NL1_00005	0.0126582	0.00475713	2.66088	0.00870764	0.00571114	0.0495555	0.0573256	d__Bacteria;p__Firmicutes_A;c__Clostridia;o__Tissierellales;f__Peptoniphilaceae;g__JAAYEL01;s__
MAG_DE4_00044	0.0483326	0.0166712	2.89916	0.0325019	0.00592671	0.01548	0.0580383	d__Bacteria;p__Bacteroidota;c__Bacteroidia;o__Bacteroidales;f__Bacteroidaceae;g__RUG210;s__
MAG_ES2_00082	0.0369277	0.0232983	1.585	0.030113	0.00592671	0.0228464	0.0580383	d__Bacteria;p__Firmicutes;c__Bacilli;o__Erysipelotrichales;f__Erysipelotrichaceae;g__UBA9076;s__
MAG_ES2_00031	0.0375502	0.0188243	1.99478	0.0281872	0.00614941	0.00292919	0.0586345	d__Bacteria;p__Firmicutes_A;c__Clostridia;o__Peptostreptococcales;f__Peptostreptococcaceae;g__Peptostreptococcus;s__Peptostreptococcus anaerobius_A
MAG_ES3_00017	0.027922	0.0115078	2.42635	0.0197149	0.00620664	0.015118	0.0586345	d__Bacteria;p__Bacteroidota;c__Bacteroidia;o__Bacteroidales;f__Porphyromonadaceae;g__Porphyromonas;s__
MAG_ES4_00059	0.078548	0.0467108	1.68158	0.0626294	0.00614941	0.0871622	0.0586345	d__Bacteria;p__Bacteroidota;c__Bacteroidia;o__Bacteroidales;f__Dysgonomonadaceae;g__UBA1309;s__
MAG_NL1_00025	0.0613453	0.00699775	8.76642	0.0341715	0.00666128	0.0628751	0.0621978	d__Bacteria;p__Bacteroidota;c__Bacteroidia;o__Bacteroidales;f__Porphyromonadaceae;g__Porphyromonas;s__
MAG_ES4_00117	0.0107024	0.0126611	0.845301	0.0116818	0.00686231	0.00147416	0.0626186	d__Bacteria;p__Firmicutes;c__Bacilli;o__Erysipelotrichales;f__Erysipelotrichaceae;g__Bulleidia;s__
MAG_NL1_00002	0.0504985	0.0144979	3.48316	0.0324982	0.00686231	0.00661838	0.0626186	d__Bacteria;p__Firmicutes_A;c__Clostridia;o__Peptostreptococcales;f__Peptostreptococcaceae;g__Peptostreptococcus;s__Peptostreptococcus anaerobius_A
MAG_ES3_00035	0.0670013	0.0290899	2.30325	0.0480456	0.0076468	0.0681668	0.068993	d__Bacteria;p__Fusobacteriota;c__Fusobacteriia;o__Fusobacteriales;f__Leptotrichiaceae;g__Streptobacillus;s__
MAG_ES2_00060	0.037021	0.0106884	3.46367	0.0238547	0.00792521	0.0293424	0.0691733	d__Bacteria;p__Fusobacteriota;c__Fusobacteriia;o__Fusobacteriales;f__Leptotrichiaceae;g__Streptobacillus;s__
MAG_ES4_00071	0.0288767	0.0204376	1.41292	0.0246572	0.00792521	0.00128224	0.0691733	d__Bacteria;p__Bacteroidota;c__Bacteroidia;o__Bacteroidales;f__Bacteroidaceae;g__F0040;s__
MAG_ES4_00112	0.00620623	0.00151695	4.09126	0.00386159	0.00775563	0.275736	0.0691733	d__Bacteria;p__Firmicutes;c__Bacilli;o__RF39;f__UBA660;g__UBA7057;s__
MAG_DE6_00086	0.503841	0.371553	1.35604	0.437697	0.00821245	0.00404885	0.0709097	d__Bacteria;p__Bacteroidota;c__Bacteroidia;o__Bacteroidales;f__Bacteroidaceae;g__RUG210;s__
MAG_ES1_00082	0.0229221	0.0252022	0.909526	0.0240621	0.00849767	0.173893	0.0725918	d__Bacteria;p__Bacteroidota;c__Bacteroidia;o__Bacteroidales;f__Bacteroidaceae;g__Prevotella;s__Prevotella sp002300055
MAG_DE3_00028	0.0273156	0.00524191	5.21099	0.0162787	0.00912954	0.0738654	0.0733102	d__Bacteria;p__Bacteroidota;c__Bacteroidia;o__Bacteroidales;f__Porphyromonadaceae;g__Porphyromonas;s__
MAG_ES2_00086	0.208127	0.0516151	4.03229	0.129871	0.00912954	0.0706656	0.0733102	d__Bacteria;p__Bacteroidota;c__Bacteroidia;o__Bacteroidales;f__Bacteroidaceae;g__Bacteroides;s__
MAG_ES2_00091	0.180954	0.0575599	3.14375	0.119257	0.00912954	0.0441213	0.0733102	d__Bacteria;p__Bacteroidota;c__Bacteroidia;o__Bacteroidales;f__Dysgonomonadaceae;g__UBA1309;s__
MAG_ES3_00062	0.0190341	0.012517	1.52066	0.0157756	0.00909963	0.00228386	0.0733102	d__Bacteria;p__Bacteroidota;c__Bacteroidia;o__Bacteroidales;f__Bacteroidaceae;g__F0040;s__
MAG_ES4_00131	0.0243081	0.0153615	1.58241	0.0198348	0.00912954	0.0391941	0.0733102	d__Bacteria;p__Proteobacteria;c__Gammaproteobacteria;o__Burkholderiales;f__Neisseriaceae;g__;s__
MAG_NL1_00055	0.0297679	0.00407883	7.29814	0.0169233	0.00881438	0.206248	0.0733102	d__Bacteria;p__Firmicutes_A;c__Clostridia;o__Lachnospirales;f__Lachnospiraceae;g__;s__
MAG_DE2_00007	0.0164661	0.0043154	3.81567	0.0103908	0.00978948	0.0799194	0.0770682	d__Bacteria;p__Bacteroidota;c__Bacteroidia;o__Bacteroidales;f__Bacteroidaceae;g__Prevotella;s__
MAG_ES2_00022	0.0812077	0.0200507	4.05012	0.0506292	0.00978948	0.0219066	0.0770682	d__Bacteria;p__Bacteroidota;c__Bacteroidia;o__Bacteroidales;f__Porphyromonadaceae;g__Porphyromonas;s__
MAG_ES2_00088	0.0917246	0.0164654	5.57075	0.054095	0.0101348	0.0196088	0.0790118	d__Bacteria;p__Bacteroidota;c__Bacteroidia;o__Bacteroidales;f__Paludibacteraceae;g__F0058;s__
MAG_DE3_00008	0.0209668	0.0227438	0.921867	0.0218553	0.0108573	0.209519	0.0830322	d__Bacteria;p__Bacteroidota;c__Bacteroidia;o__Bacteroidales;f__Bacteroidaceae;g__Prevotella;s__Prevotella sp002300055
MAG_DE6_00012	0.0234417	0.00690335	3.3957	0.0151725	0.0108573	0.0204907	0.0830322	d__Bacteria;p__Firmicutes_A;c__Clostridia;o__Tissierellales;f__Peptoniphilaceae;g__JAAYEL01;s__
MAG_DE1_00009	0.0469264	0.011811	3.97311	0.0293687	0.0116241	0.0307174	0.0880581	d__Bacteria;p__Bacteroidota;c__Bacteroidia;o__Bacteroidales;f__Paludibacteraceae;g__F0058;s__
MAG_DE1_00018	0.0302457	0.00501084	6.03606	0.0176283	0.0120248	0.0725316	0.0894069	d__Bacteria;p__Firmicutes_A;c__Clostridia;o__Saccharofermentanales;f__Fastidiosipilaceae;g__;s__
MAG_DE6_00087	0.025078	0.0146586	1.71081	0.0198683	0.0120248	0.00571179	0.0894069	d__Bacteria;p__Bacteroidota;c__Bacteroidia;o__Bacteroidales;f__Paludibacteraceae;g__F0058;s__
MAG_DE2_00023	0.0135811	0.0117885	1.15206	0.0126848	0.0124375	0.0333509	0.0899758	d__Bacteria;p__Proteobacteria;c__Gammaproteobacteria;o__Enterobacterales;f__Pasteurellaceae;g__Actinobacillus_B;s__Actinobacillus_B aerogenes
MAG_ES3_00001	0.0251584	0.00914173	2.75204	0.0171501	0.0123056	0.0462342	0.0899758	d__Bacteria;p__Bacteroidota;c__Bacteroidia;o__Bacteroidales;f__Porphyromonadaceae;g__Porphyromonas;s__
MAG_ES3_00063	0.048387	0.0177245	2.72995	0.0330558	0.0124375	0.0669768	0.0899758	d__Bacteria;p__Firmicutes_A;c__Clostridia;o__Saccharofermentanales;f__Fastidiosipilaceae;g__;s__
MAG_ES2_00061	0.0309797	0.0150828	2.05397	0.0230313	0.0128624	0.00401654	0.0914025	d__Bacteria;p__Bacteroidota;c__Bacteroidia;o__Bacteroidales;f__Bacteroidaceae;g__F0040;s__
MAG_ES4_00130	0.0109937	0.00777141	1.41463	0.00938255	0.0128624	0.0267503	0.0914025	d__Bacteria;p__Bacteroidota;c__Bacteroidia;o__Bacteroidales;f__Bacteroidaceae;g__Prevotella;s__
MAG_DE4_00028	0.0664909	0.0396894	1.67528	0.0530901	0.0131413	0.0415816	0.0917608	d__Bacteria;p__Bacteroidota;c__Bacteroidia;o__Bacteroidales;f__Dysgonomonadaceae;g__UBA1309;s__
MAG_ES2_00092	0.124922	0.0719252	1.73683	0.0984234	0.0131413	0.122247	0.0917608	d__Bacteria;p__Bacteroidota;c__Bacteroidia;o__Bacteroidales;f__Porphyromonadaceae;g__Porphyromonas;s__
MAG_NL1_00022	0.312761	0.0657591	4.75616	0.18926	0.0132997	0.0731149	0.0920663	d__Bacteria;p__Bacteroidota;c__Bacteroidia;o__Bacteroidales;f__Bacteroidaceae;g__Bacteroides;s__
MAG_DE2_00012	0.0307005	0.014709	2.08719	0.0227048	0.0137499	0.0449908	0.0935692	d__Bacteria;p__Firmicutes;c__Bacilli;o__Lactobacillales;f__Lactobacillaceae;g__Lactobacillus;s__Lactobacillus amylovorus
MAG_DE6_00019	0.0272187	0.0618904	0.439788	0.0445546	0.0137499	0.00539817	0.0935692	d__Bacteria;p__Bacteroidota;c__Bacteroidia;o__Bacteroidales;f__Bacteroidaceae;g__Prevotella;s__
MAG_DE6_00002	0.0209674	0.0142602	1.47034	0.0176138	0.0140004	0.0243368	0.0936861	d__Bacteria;p__Bacteroidota;c__Bacteroidia;o__Bacteroidales;f__Porphyromonadaceae;g__Porphyromonas;s__
MAG_ES4_00008	0.0171196	0.00632689	2.70585	0.0117233	0.0140004	0.0650114	0.0936861	d__Bacteria;p__Fusobacteriota;c__Fusobacteriia;o__Fusobacteriales;f__Leptotrichiaceae;g__Streptobacillus;s__
MAG_NL1_00057	0.146393	0.0518106	2.82554	0.0991019	0.0142132	0.0467727	0.0943237	d__Bacteria;p__Fusobacteriota;c__Fusobacteriia;o__Fusobacteriales;f__Fusobacteriaceae;g__Fusobacterium;s__
MAG_DE1_00032	0.0278967	0.0306951	0.908832	0.0292959	0.0146898	0.275904	0.0959019	d__Bacteria;p__Bacteroidota;c__Bacteroidia;o__Bacteroidales;f__Bacteroidaceae;g__Prevotella;s__Prevotella sp002300055
MAG_ES4_00074	0.156616	0.0344463	4.54668	0.0955312	0.0146898	0.0228464	0.0959019	d__Bacteria;p__Proteobacteria;c__Gammaproteobacteria;o__Burkholderiales;f__Neisseriaceae;g__;s__
MAG_DE4_00022	0.0764297	0.0471043	1.62256	0.061767	0.0151802	0.218443	0.0967438	d__Bacteria;p__Bacteroidota;c__Bacteroidia;o__Bacteroidales;f__Porphyromonadaceae;g__Porphyromonas;s__
MAG_ES2_00051	0.148421	0.0508877	2.91664	0.0996543	0.0151802	0.0476855	0.0967438	d__Bacteria;p__Fusobacteriota;c__Fusobacteriia;o__Fusobacteriales;f__Fusobacteriaceae;g__Fusobacterium;s__
MAG_ES3_00057	0.0989504	0.0515653	1.91893	0.0752579	0.0151802	0.0333509	0.0967438	d__Bacteria;p__Fusobacteriota;c__Fusobacteriia;o__Fusobacteriales;f__Fusobacteriaceae;g__Fusobacterium;s__
MAG_ES4_00077	0.0440963	0.0147943	2.98062	0.0294453	0.0156846	0.0555341	0.0976339	d__Bacteria;p__Bacteroidota;c__Bacteroidia;o__Bacteroidales;f__Bacteroidaceae;g__Prevotella;s__
MAG_ES4_00078	0.0213856	0.0144537	1.4796	0.0179196	0.0156846	0.0960488	0.0976339	d__Bacteria;p__Firmicutes_A;c__Clostridia;o__Saccharofermentanales;f__Fastidiosipilaceae;g__;s__
MAG_ES4_00091	0.157405	0.0315787	4.98452	0.0944917	0.0156846	0.041187	0.0976339	d__Bacteria;p__Bacteroidota;c__Bacteroidia;o__Flavobacteriales;f__Flavobacteriaceae;g__Capnocytophaga;s__
MAG_ES1_00048	0.00881284	0.0297063	0.296666	0.0192596	0.0158839	0.208498	0.0981134	d__Bacteria;p__Firmicutes;c__Bacilli;o__Mycoplasmatales;f__Metamycoplasmataceae;g__Mesomycoplasma;s__Mesomycoplasma hyorhinis
MAG_DE4_00011	0.294452	0.411715	0.715184	0.353084	0.0162034	0.0143049	0.0985708	d__Bacteria;p__Bacteroidota;c__Bacteroidia;o__Bacteroidales;f__Bacteroidaceae;g__RUG210;s__
MAG_ES2_00077	0.043583	0.0253899	1.71655	0.0344864	0.0162034	0.0886781	0.0985708	d__Bacteria;p__Bacteroidota;c__Bacteroidia;o__Bacteroidales;f__Bacteroidaceae;g__Phocaeicola;s__
MAG_ES4_00004	0.0394788	0.022312	1.7694	0.0308954	0.0164748	0.050358	0.0994679	d__Bacteria;p__Bacteroidota;c__Bacteroidia;o__Bacteroidales;f__Porphyromonadaceae;g__Porphyromonas;s__
MAG_NL1_00043	0.0256728	0.00376332	6.82185	0.0147181	0.0167369	0.0476855	0.100296	d__Bacteria;p__Firmicutes_A;c__Clostridia;o__Peptostreptococcales;f__Anaerovoracaceae;g__;s__
MAG_DE6_00031	0.0108063	0.00448435	2.40979	0.00764534	0.0169311	0.0709645	0.100709	d__Bacteria;p__Campylobacterota;c__Campylobacteria;o__Campylobacterales;f__Campylobacteraceae;g__Campylobacter_A;s__
MAG_NL1_00076	0.0184404	0.107803	0.171055	0.0631219	0.0172854	0.13441	0.10206	d__Bacteria;p__Bacteroidota;c__Bacteroidia;o__Chitinophagales;f__;g__;s__
MAG_DE1_00046	0.0793248	0.0514581	1.54154	0.0653914	0.0178492	0.123235	0.10462	d__Bacteria;p__Bacteroidota;c__Bacteroidia;o__Bacteroidales;f__Bacteroidaceae;g__Bacteroides;s__
MAG_ES2_00018	0.022794	0.0132374	1.72193	0.0180157	0.0184287	0.036173	0.107234	d__Bacteria;p__Bacteroidota;c__Bacteroidia;o__Flavobacteriales;f__Weeksellaceae;g__JABCPE02;s__
MAG_DE1_00005	0.0628111	0.0431354	1.45614	0.0529733	0.0190242	0.24195	0.109117	d__Bacteria;p__Bacteroidota;c__Bacteroidia;o__Bacteroidales;f__Porphyromonadaceae;g__Porphyromonas;s__
MAG_NL1_00032	0.11731	0.0700163	1.67547	0.0936632	0.0190242	0.048613	0.109117	d__Bacteria;p__Proteobacteria;c__Gammaproteobacteria;o__Enterobacterales;f__Pasteurellaceae;g__Actinobacillus_B;s__
MAG_DE2_00016	0.272921	0.149414	1.82662	0.211167	0.0196361	0.0175463	0.111041	d__Bacteria;p__Bacteroidota;c__Bacteroidia;o__Bacteroidales;f__Bacteroidaceae;g__RUG210;s__
MAG_ES2_00081	0.399179	0.195728	2.03945	0.297454	0.0196361	0.0254314	0.111041	d__Bacteria;p__Bacteroidota;c__Bacteroidia;o__Bacteroidales;f__Bacteroidaceae;g__RUG210;s__
MAG_ES3_00031	0.358493	0.259152	1.38333	0.308822	0.0202648	0.0167756	0.113004	d__Bacteria;p__Bacteroidota;c__Bacteroidia;o__Bacteroidales;f__Bacteroidaceae;g__RUG210;s__
MAG_NL1_00004	0.0562527	0.0149273	3.76845	0.03559	0.0202648	0.156221	0.113004	d__Bacteria;p__Proteobacteria;c__Gammaproteobacteria;o__Enterobacterales;f__Pasteurellaceae;g__Basfia_A;s__Basfia_A rossii
MAG_ES2_00089	0.0762677	0.0377378	2.02099	0.0570028	0.0209106	0.0288602	0.113454	d__Bacteria;p__Firmicutes_A;c__Clostridia;o__Lachnospirales;f__Lachnospiraceae;g__Lachnoanaerobaculum;s__
MAG_ES4_00050	0.0371494	0.0228077	1.62881	0.0299785	0.0209106	0.0544982	0.113454	d__Bacteria;p__Proteobacteria;c__Gammaproteobacteria;o__Pseudomonadales;f__Moraxellaceae;g__Acinetobacter;s__
MAG_ES4_00075	0.119546	0.0689159	1.73466	0.0942309	0.0209106	0.114034	0.113454	d__Bacteria;p__Bacteroidota;c__Bacteroidia;o__Bacteroidales;f__Bacteroidaceae;g__Bacteroides;s__
MAG_NL1_00014	0.00936066	0.00114212	8.19587	0.00525139	0.0205292	0.0293218	0.113454	d__Bacteria;p__Firmicutes_C;c__Negativicutes;o__Acidaminococcales;f__Acidaminococcaceae;g__Phascolarctobacterium_A;s__
MAG_ES1_00086	0.00151747	0.00298207	0.508865	0.00224977	0.0214325	0.365664	0.115492	d__Bacteria;p__Firmicutes_A;c__Clostridia;o__Lachnospirales;f__Lachnospiraceae;g__RUG115;s__RUG115 sp900315735
MAG_NL1_00024	0.596925	0.183999	3.24419	0.390462	0.0215738	0.0407824	0.115492	d__Bacteria;p__Bacteroidota;c__Bacteroidia;o__Bacteroidales;f__Bacteroidaceae;g__RUG210;s__
MAG_DE6_00077	0.0621895	0.0244548	2.54303	0.0433221	0.0222548	0.0333509	0.116043	d__Bacteria;p__Proteobacteria;c__Gammaproteobacteria;o__Burkholderiales;f__Neisseriaceae;g__;s__
MAG_ES2_00038	0.0179489	0.00913627	1.96458	0.0135426	0.0222548	0.0243688	0.116043	d__Bacteria;p__Firmicutes_A;c__Clostridia;o__Lachnospirales;f__Lachnospiraceae;g__VULY01;s__VULY01 sp009696485
MAG_ES3_00074	0.156227	0.0424181	3.68302	0.0993224	0.0222548	0.0307174	0.116043	d__Bacteria;p__Proteobacteria;c__Gammaproteobacteria;o__Burkholderiales;f__Neisseriaceae;g__;s__
MAG_ES4_00047	0.0341953	0.0312054	1.09581	0.0327004	0.0222548	0.017943	0.116043	d__Bacteria;p__Bacteroidota;c__Bacteroidia;o__Bacteroidales;f__Bacteroidaceae;g__Prevotella;s__
MAG_ES2_00062	0.168366	0.0755457	2.22866	0.121956	0.0229541	0.0798905	0.118155	d__Bacteria;p__Proteobacteria;c__Gammaproteobacteria;o__Enterobacterales;f__Pasteurellaceae;g__Actinobacillus_B;s__
MAG_NL1_00051	0.0375442	0.0119866	3.13219	0.0247654	0.0229541	0.0731149	0.118155	d__Bacteria;p__Bacteroidota;c__Bacteroidia;o__Bacteroidales;f__Bacteroidaceae;g__Prevotella;s__
MAG_DE5_00009	0.108945	0.0596037	1.82783	0.0842745	0.0232165	0.21846	0.118744	d__Bacteria;p__Bacteroidota;c__Bacteroidia;o__Bacteroidales;f__Porphyromonadaceae;g__Porphyromonas;s__
MAG_ES3_00077	0.0280977	0.00799798	3.51309	0.0180478	0.0236392	0.132799	0.119551	d__Bacteria;p__Firmicutes;c__Bacilli;o__Erysipelotrichales;f__Erysipelotrichaceae;g__;s__
MAG_ES3_00088	0.00804489	0.00443829	1.81261	0.00624159	0.0236719	0.0424243	0.119551	d__Bacteria;p__Firmicutes_A;c__Clostridia;o__Peptostreptococcales;f__Anaerovoracaceae;g__Eubacterium_M;s__
MAG_DE1_00015	0.295804	0.160609	1.84177	0.228206	0.0244087	0.023852	0.122011	d__Bacteria;p__Bacteroidota;c__Bacteroidia;o__Bacteroidales;f__Bacteroidaceae;g__RUG210;s__
MAG_DE4_00001	0.112418	0.0660737	1.7014	0.0892458	0.0251649	0.0458745	0.122011	d__Bacteria;p__Fusobacteriota;c__Fusobacteriia;o__Fusobacteriales;f__Fusobacteriaceae;g__Fusobacterium;s__
MAG_DE6_00045	0.185523	0.0484356	3.8303	0.116979	0.0251649	0.110359	0.122011	d__Bacteria;p__Bacteroidota;c__Bacteroidia;o__Bacteroidales;f__Bacteroidaceae;g__Phocaeicola;s__
MAG_ES1_00072	0.103882	0.0595093	1.74564	0.0816956	0.0246712	0.175156	0.122011	d__Bacteria;p__Bacteroidota;c__Bacteroidia;o__Bacteroidales;f__Porphyromonadaceae;g__Porphyromonas;s__
MAG_ES1_00085	0.00251557	0.00468532	0.536905	0.00360044	0.0252226	0.160024	0.122011	d__Bacteria;p__Firmicutes;c__Bacilli;o__RFN20;f__CAG-288;g__UBA7642;s__
MAG_ES4_00032	0.413042	0.267133	1.54621	0.340088	0.0251649	0.0143049	0.122011	d__Bacteria;p__Bacteroidota;c__Bacteroidia;o__Bacteroidales;f__Bacteroidaceae;g__RUG210;s__
MAG_NL1_00020	0.0231631	0.00413362	5.60359	0.0136484	0.0251649	0.0333509	0.122011	d__Bacteria;p__Firmicutes_A;c__Clostridia_A;o__Christensenellales;f__CAG-74;g__DTU024;s__
MAG_DE6_00042	0.0202653	0.0125395	1.61613	0.0164024	0.0259408	0.0731149	0.123257	d__Bacteria;p__Firmicutes_A;c__Clostridia;o__Lachnospirales;f__Lachnospiraceae;g__VULY01;s__VULY01 sp009696485
MAG_DE6_00063	0.111701	0.0671238	1.6641	0.0894123	0.0259408	0.125634	0.123257	d__Bacteria;p__Bacteroidota;c__Bacteroidia;o__Bacteroidales;f__Bacteroidaceae;g__Bacteroides;s__
MAG_NL1_00044	0.0531643	0.00756635	7.02642	0.0303653	0.0259408	0.146343	0.123257	d__Bacteria;p__Firmicutes_A;c__Clostridia;o__Peptostreptococcales;f__Anaerovoracaceae;g__Eubacterium_B;s__
MAG_DE1_00041	0.0316989	0.00981223	3.23055	0.0207556	0.0267368	0.113721	0.125002	d__Bacteria;p__Bacteroidota;c__Bacteroidia;o__Bacteroidales;f__Porphyromonadaceae;g__Porphyromonas;s__
MAG_DE6_00027	0.112376	0.0688275	1.63272	0.0906017	0.0270011	0.29781	0.125002	d__Bacteria;p__Bacteroidota;c__Bacteroidia;o__Bacteroidales;f__Porphyromonadaceae;g__Porphyromonas;s__
MAG_DE6_00038	0.0123802	0.0192605	0.642777	0.0158204	0.0275534	0.068036	0.125002	d__Bacteria;p__Bacteroidota;c__Bacteroidia;o__Bacteroidales;f__Bacteroidaceae;g__Prevotella;s__
MAG_ES1_00019	0.418736	0.256586	1.63195	0.337661	0.0275534	0.0233445	0.125002	d__Bacteria;p__Bacteroidota;c__Bacteroidia;o__Bacteroidales;f__Bacteroidaceae;g__RUG210;s__
MAG_ES2_00066	0.0853374	0.0309045	2.76132	0.0581209	0.0275534	0.156221	0.125002	d__Bacteria;p__Bacteroidota;c__Bacteroidia;o__Bacteroidales;f__Bacteroidaceae;g__Phocaeicola;s__
MAG_ES3_00002	0.0142246	0.00728871	1.9516	0.0107567	0.0275534	0.17263	0.125002	d__Bacteria;p__Firmicutes;c__Bacilli;o__Staphylococcales;f__Gemellaceae;g__Gemella;s__
MAG_ES4_00100	0.0193868	0.0148336	1.30695	0.0171102	0.0275534	0.0576545	0.125002	d__Bacteria;p__Firmicutes_A;c__Clostridia;o__Tissierellales;f__Peptoniphilaceae;g__JAAYEL01;s__
MAG_NL1_00007	0.0213243	0.00781428	2.72889	0.0145693	0.0275469	0.0395834	0.125002	d__Bacteria;p__Firmicutes;c__Bacilli;o__Erysipelotrichales;f__Erysipelotrichaceae;g__Breznakia;s__
MAG_ES2_00052	0.0100991	0.0388106	0.260215	0.0244548	0.0286579	0.238659	0.127846	d__Bacteria;p__Firmicutes;c__Bacilli;o__Mycoplasmatales;f__Metamycoplasmataceae;g__Mesomycoplasma;s__Mesomycoplasma hyorhinis
MAG_ES4_00037	0.0894388	0.0562961	1.58872	0.0728675	0.0286579	0.0600711	0.127846	d__Bacteria;p__Fusobacteriota;c__Fusobacteriia;o__Fusobacteriales;f__Fusobacteriaceae;g__Fusobacterium;s__
MAG_ES4_00066	0.0394674	0.0130839	3.01649	0.0262757	0.0286579	0.10646	0.127846	d__Bacteria;p__Bacteroidota;c__Bacteroidia;o__Bacteroidales;f__Paludibacteraceae;g__F0058;s__
MAG_DE1_00008	0.0315335	0.0113775	2.77156	0.0214555	0.0295186	0.0267447	0.130958	d__Bacteria;p__Bacteroidota;c__Bacteroidia;o__Bacteroidales;f__Porphyromonadaceae;g__Porphyromonas;s__
MAG_ES4_00017	0.00958124	0.00205756	4.65659	0.0058194	0.0301305	0.12721	0.131494	d__Bacteria;p__Firmicutes_A;c__Clostridia;o__Peptostreptococcales;f__Anaerovoracaceae;g__;s__
MAG_NL1_00034	0.0332055	0.00972024	3.41612	0.0214629	0.0301305	0.0524744	0.131494	d__Bacteria;p__Firmicutes_A;c__Clostridia;o__Tissierellales;f__Peptoniphilaceae;g__Parvimonas;s__
MAG_NL2_00005	0.00490026	0.00294499	1.66393	0.00392262	0.0301305	0.0347377	0.131494	d__Bacteria;p__Firmicutes;c__Bacilli;o__Lactobacillales;f__Enterococcaceae;g__Enterococcus_I;s__Enterococcus_I aquimarinus
MAG_ES2_00070	0.0497368	0.0150971	3.29446	0.032417	0.0310334	0.068036	0.134702	d__Bacteria;p__Bacteroidota;c__Bacteroidia;o__Bacteroidales;f__Bacteroidaceae;g__Prevotella;s__
MAG_DE1_00034	0.0126948	0.0200193	0.634127	0.0163571	0.0331873	0.284797	0.141002	d__Bacteria;p__Bacteroidota;c__Bacteroidia;o__Bacteroidales;f__Bacteroidaceae;g__Prevotellamassilia;s__Prevotellamassilia sp004552155
MAG_DE4_00036	0.0413466	0.0295954	1.39706	0.035471	0.0329074	0.0369093	0.141002	d__Bacteria;p__Proteobacteria;c__Gammaproteobacteria;o__Burkholderiales;f__Neisseriaceae;g__;s__
MAG_ES1_00078	0.0181828	0.0135234	1.34454	0.0158531	0.0331873	0.405853	0.141002	d__Bacteria;p__Bacteroidota;c__Bacteroidia;o__Bacteroidales;f__Bacteroidaceae;g__Prevotella;s__Prevotella sp900548195
MAG_ES4_00090	0.189489	0.0426112	4.44694	0.11605	0.0329074	0.202297	0.141002	d__Bacteria;p__Proteobacteria;c__Gammaproteobacteria;o__Burkholderiales;f__Neisseriaceae;g__Eikenella;s__Eikenella shayeganii
MAG_DE3_00027	0.0402693	0.0139834	2.8798	0.0271263	0.0348753	0.246539	0.144355	d__Bacteria;p__Bacteroidota;c__Bacteroidia;o__Flavobacteriales;f__Flavobacteriaceae;g__Capnocytophaga;s__
MAG_ES1_00077	0.0101064	0.0141598	0.713737	0.0121331	0.0348753	0.227312	0.144355	d__Bacteria;p__Bacteroidota;c__Bacteroidia;o__Bacteroidales;f__UBA932;g__RC9;s__RC9 sp000433355
MAG_ES3_00026	0.0312043	0.0152937	2.04033	0.023249	0.0348753	0.20224	0.144355	d__Bacteria;p__Proteobacteria;c__Gammaproteobacteria;o__Burkholderiales;f__Neisseriaceae;g__Eikenella;s__
MAG_ES3_00034	0.0285586	0.019887	1.43604	0.0242228	0.0342595	0.401713	0.144355	d__Bacteria;p__Firmicutes_A;c__Clostridia;o__Saccharofermentanales;f__Fastidiosipilaceae;g__;s__
MAG_ES3_00071	0.0628207	0.0476223	1.31915	0.0552215	0.0348753	0.036173	0.144355	d__Bacteria;p__Firmicutes_A;c__Clostridia;o__Lachnospirales;f__Lachnospiraceae;g__Lachnoanaerobaculum;s__
MAG_DE1_00004	0.00817034	0.0140201	0.582758	0.0110952	0.0358955	0.219967	0.144845	d__Bacteria;p__Bacteroidota;c__Bacteroidia;o__Bacteroidales;f__UBA932;g__RC9;s__RC9 sp000433355
MAG_DE1_00025	0.027418	0.0329032	0.833293	0.0301606	0.0356747	0.487291	0.144845	d__Bacteria;p__Bacteroidota;c__Bacteroidia;o__Bacteroidales;f__Bacteroidaceae;g__Prevotella;s__Prevotella sp900313215
MAG_DE6_00003	0.0697718	0.0116925	5.96721	0.0407322	0.0358955	0.065783	0.144845	d__Bacteria;p__Firmicutes;c__Bacilli;o__Erysipelotrichales;f__Erysipelotrichaceae;g__;s__
MAG_DE6_00059	0.0154856	0.00569885	2.71731	0.0105922	0.0357945	0.112513	0.144845	d__Bacteria;p__Bacteroidota;c__Bacteroidia;o__Bacteroidales;f__Bacteroidaceae;g__RUG210;s__
MAG_DE6_00072	0.0160326	0.0089412	1.79312	0.0124869	0.0358955	0.286765	0.144845	d__Bacteria;p__Proteobacteria;c__Gammaproteobacteria;o__Cardiobacteriales;f__Cardiobacteriaceae;g__Suttonella;s__
MAG_DE1_00003	0.00154077	0.00542162	0.284189	0.00348119	0.0370755	0.257571	0.146585	d__Bacteria;p__Firmicutes;c__Bacilli;o__RFN20;f__CAG-288;g__UBA7642;s__UBA7642 sp900549915
MAG_DE6_00010	0.0277378	0.0387114	0.716526	0.0332246	0.0369406	0.0731149	0.146585	d__Bacteria;p__Proteobacteria;c__Gammaproteobacteria;o__Enterobacterales;f__Pasteurellaceae;g__Actinobacillus_B;s__Actinobacillus_B aerogenes
MAG_ES3_00038	0.137648	0.0739068	1.86245	0.105777	0.0372394	0.237103	0.146585	d__Bacteria;p__Bacteroidota;c__Bacteroidia;o__Bacteroidales;f__Porphyromonadaceae;g__Porphyromonas;s__
MAG_ES4_00024	0.0102719	0.00493512	2.08139	0.00760351	0.0367877	0.122986	0.146585	d__Bacteria;p__Bacteroidota;c__Bacteroidia;o__Bacteroidales;f__Porphyromonadaceae;g__Porphyromonas_A;s__
MAG_ES4_00082	0.00972459	0.00625337	1.5551	0.00798898	0.0369406	0.324828	0.146585	d__Bacteria;p__Patescibacteria;c__Gracilibacteria;o__BD1-5;f__UBA2023;g__GN02-873;s__
MAG_ES2_00096	0.0430506	0.0196133	2.19497	0.031332	0.0380108	0.0856671	0.148891	d__Bacteria;p__Fusobacteriota;c__Fusobacteriia;o__Fusobacteriales;f__Fusobacteriaceae;g__Fusobacterium;s__
MAG_ES2_00075	0.024058	0.0208257	1.15521	0.0224418	0.0391068	0.263402	0.149537	d__Bacteria;p__Bacteroidota;c__Bacteroidia;o__Bacteroidales;f__Muribaculaceae;g__Sodaliphilus;s__Sodaliphilus sp004557565
MAG_ES3_00075	0.175564	0.117337	1.49623	0.14645	0.0391068	0.0476855	0.149537	d__Bacteria;p__Proteobacteria;c__Gammaproteobacteria;o__Burkholderiales;f__Burkholderiaceae;g__Pelistega;s__
MAG_ES4_00025	0.0132147	0.00861256	1.53435	0.0109136	0.0391068	0.0432658	0.149537	d__Bacteria;p__Firmicutes_A;c__Clostridia;o__Peptostreptococcales;f__Anaerovoracaceae;g__Eubacterium_M;s__
MAG_ES4_00084	0.0986048	0.0866529	1.13793	0.0926288	0.0391068	0.206248	0.149537	d__Bacteria;p__Bacteroidota;c__Bacteroidia;o__Bacteroidales;f__Bacteroidaceae;g__Phocaeicola;s__
MAG_ES4_00105	0.0407181	0.0134227	3.03353	0.0270704	0.0391068	0.170922	0.149537	d__Bacteria;p__Proteobacteria;c__Gammaproteobacteria;o__Burkholderiales;f__Neisseriaceae;g__Neisseria;s__
MAG_DE6_00015	0.055921	0.0353684	1.5811	0.0456447	0.0402289	0.127653	0.152376	d__Bacteria;p__Fusobacteriota;c__Fusobacteriia;o__Fusobacteriales;f__Fusobacteriaceae;g__Fusobacterium;s__Fusobacterium polymorphum
MAG_NL1_00029	0.0455057	0.0125002	3.64039	0.029003	0.0402289	0.0441213	0.152376	d__Bacteria;p__Bacteroidota;c__Bacteroidia;o__Flavobacteriales;f__Flavobacteriaceae;g__Myroides;s__
MAG_ES3_00004	0.00837762	0.00607777	1.3784	0.00722769	0.0409133	0.139732	0.154241	d__Bacteria;p__Bacteroidota;c__Bacteroidia;o__Bacteroidales;f__Porphyromonadaceae;g__Porphyromonas_A;s__
MAG_DE6_00079	0.14188	0.0733161	1.93518	0.107598	0.0413775	0.0632481	0.155006	d__Bacteria;p__Fusobacteriota;c__Fusobacteriia;o__Fusobacteriales;f__Fusobacteriaceae;g__Fusobacterium;s__
MAG_ES2_00014	0.0122121	0.0301498	0.405049	0.021181	0.0417053	0.119181	0.155006	d__Bacteria;p__Bacteroidota;c__Bacteroidia;o__Chitinophagales;f__;g__;s__
MAG_ES4_00110	0.0111957	0.00703869	1.59059	0.00911719	0.0418882	0.232247	0.155006	d__Bacteria;p__Campylobacterota;c__Campylobacteria;o__Campylobacterales;f__Campylobacteraceae;g__Campylobacter_A;s__
MAG_NL1_00049	0.0875815	0.0536575	1.63223	0.0706195	0.0418882	0.305322	0.155006	d__Bacteria;p__Bacteroidota;c__Bacteroidia;o__Bacteroidales;f__Porphyromonadaceae;g__Porphyromonas;s__
MAG_DE1_00045	0.0192879	0.0199264	0.967954	0.0196071	0.0425533	0.153866	0.156744	d__Bacteria;p__Bacteroidota;c__Bacteroidia;o__Bacteroidales;f__Muribaculaceae;g__Sodaliphilus;s__Sodaliphilus sp004557565
MAG_ES2_00050	0.028479	0.00887469	3.20902	0.0186769	0.0428065	0.104	0.156957	d__Bacteria;p__Firmicutes;c__Bacilli;o__Erysipelotrichales;f__Erysipelotrichaceae;g__;s__
MAG_ES1_00101	0.0206481	0.0136964	1.50756	0.0171723	0.0453452	0.246795	0.164019	d__Bacteria;p__Bacteroidota;c__Bacteroidia;o__Bacteroidales;f__Bacteroidaceae;g__Prevotella;s__Prevotella sp000434975
MAG_ES4_00009	0.0262382	0.0158641	1.65394	0.0210512	0.0453452	0.309018	0.164019	d__Bacteria;p__Proteobacteria;c__Gammaproteobacteria;o__Cardiobacteriales;f__Cardiobacteriaceae;g__Suttonella;s__
MAG_ES4_00123	0.015119	0.0115609	1.30776	0.0133399	0.0449878	0.200878	0.164019	d__Bacteria;p__Firmicutes;c__Bacilli;o__Lactobacillales;f__Aerococcaceae;g__;s__
MAG_DE3_00009	0.041728	0.0297959	1.40046	0.035762	0.0475361	0.0856671	0.169651	d__Bacteria;p__Firmicutes;c__Bacilli;o__Lactobacillales;f__Lactobacillaceae;g__Lactobacillus;s__Lactobacillus amylovorus
MAG_NL1_00053	0.0267939	0.00591459	4.53014	0.0163542	0.0475361	0.0326752	0.169651	d__Bacteria;p__Bacteroidota;c__Bacteroidia;o__Bacteroidales;f__Bacteroidaceae;g__Prevotella;s__
MAG_NL1_00069	0.0128687	0.0431991	0.297893	0.0280339	0.0474131	0.207394	0.169651	d__Bacteria;p__Firmicutes;c__Bacilli;o__Mycoplasmatales;f__Metamycoplasmataceae;g__Mesomycoplasma;s__Mesomycoplasma hyorhinis
MAG_DE1_00014	0.0424431	0.0241243	1.75935	0.0332837	0.0488541	0.0744314	0.172819	d__Bacteria;p__Firmicutes;c__Bacilli;o__Lactobacillales;f__Lactobacillaceae;g__Lactobacillus;s__Lactobacillus amylovorus
MAG_ES1_00033	0.00520926	0.00354225	1.47061	0.00437576	0.0488541	0.240336	0.172819	d__Bacteria;p__Spirochaetota;c__Spirochaetia;o__Sphaerochaetales;f__Sphaerochaetaceae;g__UBA5920;s__
MAG_DE5_00026	0.0243804	0.0159657	1.52705	0.0201731	0.0502021	0.0399816	0.17376	d__Bacteria;p__Bacteroidota;c__Bacteroidia;o__Bacteroidales;f__Bacteroidaceae;g__Prevotella;s__
MAG_ES1_00001	0.00701544	0.0102735	0.68287	0.00864446	0.0502021	0.652867	0.17376	d__Bacteria;p__Firmicutes_A;c__Clostridia;o__Clostridiales;f__Clostridiaceae;g__Clostridium;s__Clostridium sp900543325
MAG_ES1_00071	0.0173934	0.0166001	1.04779	0.0169967	0.0502021	0.467664	0.17376	d__Bacteria;p__Firmicutes_A;c__Clostridia;o__Lachnospirales;f__Lachnospiraceae;g__Acetatifactor;s__Acetatifactor sp003447295
MAG_ES2_00093	0.0270431	0.044437	0.608571	0.0357401	0.0498537	0.606375	0.17376	d__Bacteria;p__Firmicutes_A;c__Clostridia;o__Lachnospirales;f__Lachnospiraceae;g__Agathobacter;s__Agathobacter sp900549895
MAG_ES4_00006	0.0950763	0.0758545	1.2534	0.0854654	0.0497416	0.378913	0.17376	d__Bacteria;p__Bacteroidota;c__Bacteroidia;o__Bacteroidales;f__Porphyromonadaceae;g__Porphyromonas;s__
MAG_DE4_00046	0.0271311	0.0157888	1.71838	0.0214599	0.0511636	0.265333	0.176328	d__Bacteria;p__Bacteroidota;c__Bacteroidia;o__Bacteroidales;f__Bacteroidaceae;g__Prevotella;s__Prevotella sp000434975
MAG_DE1_00017	0.0157572	0.0157687	0.99927	0.015763	0.0529895	0.566647	0.176558	d__Bacteria;p__Firmicutes_A;c__Clostridia;o__Oscillospirales;f__Ruminococcaceae;g__Gemmiger;s__Gemmiger qucibialis
MAG_DE2_00019	0.0988577	0.0579272	1.70659	0.0783924	0.0529895	0.206248	0.176558	d__Bacteria;p__Proteobacteria;c__Gammaproteobacteria;o__Enterobacterales;f__Pasteurellaceae;g__Basfia_A;s__Basfia_A rossii
MAG_DE3_00007	0.348551	0.416043	0.837777	0.382297	0.0529895	0.454818	0.176558	d__Bacteria;p__Firmicutes;c__Bacilli;o__Lactobacillales;f__Streptococcaceae;g__Streptococcus;s__Streptococcus suis_U
MAG_ES1_00025	0.0126322	0.0156851	0.805366	0.0141586	0.0526196	0.295945	0.176558	d__Bacteria;p__Firmicutes_A;c__Clostridia;o__Lachnospirales;f__Lachnospiraceae;g__Agathobacter;s__Agathobacter sp900317585
MAG_ES1_00027	0.00558373	0.0062773	0.889512	0.00593052	0.0529895	0.309249	0.176558	d__Archaea;p__Thermoplasmatota;c__Thermoplasmata;o__Methanomassiliicoccales;f__Methanomethylophilaceae;g__Methanomethylophilus;s__Methanomethylophilus alvus
MAG_ES1_00092	0.00904949	0.0214548	0.421794	0.0152521	0.0526196	0.188352	0.176558	d__Bacteria;p__Bacteroidota;c__Bacteroidia;o__Bacteroidales;f__UBA932;g__RC9;s__RC9 sp900546925
MAG_ES2_00053	0.400571	0.259429	1.54405	0.33	0.0529895	0.0949532	0.176558	d__Bacteria;p__Bacteroidota;c__Bacteroidia;o__Bacteroidales;f__Porphyromonadaceae;g__Porphyromonas;s__
MAG_ES4_00001	0.0232482	0.0121449	1.91424	0.0176965	0.0515803	0.0453439	0.176558	d__Bacteria;p__Firmicutes;c__Bacilli;o__Erysipelotrichales;f__Erysipelotrichaceae;g__;s__
MAG_DE6_00076	0.00856324	0.0051151	1.67411	0.00683917	0.0534315	0.229107	0.177295	d__Bacteria;p__Campylobacterota;c__Campylobacteria;o__Campylobacterales;f__Campylobacteraceae;g__Campylobacter_A;s__
MAG_ES1_00022	0.00389675	0.0113081	0.344597	0.00760244	0.05411	0.155435	0.178808	d__Bacteria;p__Bacteroidota;c__Bacteroidia;o__Bacteroidales;f__Muribaculaceae;g__CAG-279;s__CAG-279 sp000437795
MAG_ES2_00010	0.0186217	0.0227336	0.819126	0.0206776	0.0544299	0.38969	0.179128	d__Bacteria;p__Firmicutes_A;c__Clostridia;o__Clostridiales;f__Clostridiaceae;g__Clostridium;s__Clostridium sp000435835
MAG_DE1_00037	0.0266864	0.0189241	1.41018	0.0228053	0.0557403	0.290214	0.179558	d__Bacteria;p__Bacteroidota;c__Bacteroidia;o__Bacteroidales;f__Bacteroidaceae;g__Prevotella;s__Prevotella sp000434975
MAG_DE3_00015	0.021319	0.0212938	1.00118	0.0213064	0.0559022	0.469524	0.179558	d__Bacteria;p__Bacteroidota;c__Bacteroidia;o__Bacteroidales;f__Muribaculaceae;g__Sodaliphilus;s__Sodaliphilus sp004557565
MAG_DE4_00031	0.0241291	0.017115	1.40982	0.020622	0.0559022	0.0656065	0.179558	d__Bacteria;p__Bacteroidota;c__Bacteroidia;o__Flavobacteriales;f__Weeksellaceae;g__JABCPE02;s__
MAG_ES2_00017	0.0326477	0.0174145	1.87474	0.0250311	0.0559022	0.0307174	0.179558	d__Bacteria;p__Firmicutes;c__Bacilli;o__Lactobacillales;f__Aerococcaceae;g__;s__
MAG_ES2_00074	0.0393428	0.0353144	1.11407	0.0373286	0.0559022	0.566673	0.179558	d__Bacteria;p__Bacteroidota;c__Bacteroidia;o__Bacteroidales;f__Bacteroidaceae;g__Prevotella;s__Prevotella sp002251295
MAG_ES3_00052	0.0521711	0.0300984	1.73335	0.0411348	0.0552835	0.440379	0.179558	d__Bacteria;p__Patescibacteria;c__Gracilibacteria;o__BD1-5;f__UBA6164;g__GN02-872;s__
MAG_ES2_00085	0.028704	0.0176294	1.62819	0.0231667	0.0574068	0.0484899	0.182927	d__Bacteria;p__Bacteroidota;c__Bacteroidia;o__Bacteroidales;f__Bacteroidaceae;g__Prevotella;s__
MAG_ES4_00031	0.0172505	0.00846078	2.03888	0.0128557	0.0574068	0.228139	0.182927	d__Bacteria;p__Proteobacteria;c__Gammaproteobacteria;o__Burkholderiales;f__Neisseriaceae;g__Eikenella;s__
MAG_DE6_00029	0.0334275	0.019517	1.71273	0.0264723	0.0579063	0.0563277	0.18379	d__Bacteria;p__Firmicutes_A;c__Clostridia;o__Lachnospirales;f__Lachnospiraceae;g__Lachnoanaerobaculum;s__
MAG_DE3_00020	0.0279342	0.00576718	4.84366	0.0168507	0.0589442	0.10502	0.184172	d__Bacteria;p__Proteobacteria;c__Gammaproteobacteria;o__Burkholderiales;f__Neisseriaceae;g__;s__
MAG_DE5_00015	0.17372	0.0854721	2.03248	0.129596	0.0589442	0.127653	0.184172	d__Bacteria;p__Proteobacteria;c__Gammaproteobacteria;o__Burkholderiales;f__Neisseriaceae;g__Alysiella;s__
MAG_DE6_00026	0.0882851	0.0517223	1.7069	0.0700037	0.0589442	0.38969	0.184172	d__Bacteria;p__Proteobacteria;c__Gammaproteobacteria;o__Pseudomonadales;f__Moraxellaceae;g__Acinetobacter;s__
MAG_ES3_00027	0.23051	0.0449349	5.12986	0.137722	0.0589442	0.238724	0.184172	d__Bacteria;p__Proteobacteria;c__Gammaproteobacteria;o__Burkholderiales;f__Neisseriaceae;g__Eikenella;s__Eikenella shayeganii
MAG_ES1_00061	0.00592272	0.00728685	0.812796	0.00660479	0.0594655	0.374651	0.185081	d__Bacteria;p__Bacteroidota;c__Bacteroidia;o__Bacteroidales;f__UBA932;g__RC9;s__RC9 sp000434935
MAG_ES1_00012	0.00363617	0.00707852	0.513691	0.00535735	0.0602497	0.234212	0.186214	d__Bacteria;p__Firmicutes_A;c__Clostridia;o__Lachnospirales;f__Lachnospiraceae;g__Agathobacter;s__Agathobacter sp900548765
MAG_ES1_00083	0.0068694	0.00595644	1.15327	0.00641292	0.0605253	0.291493	0.186214	d__Bacteria;p__Firmicutes_A;c__Clostridia;o__Oscillospirales;f__Acutalibacteraceae;g__Eubacterium_R;s__
MAG_ES3_00039	0.11933	0.049185	2.42615	0.0842575	0.0605148	0.203357	0.186214	d__Bacteria;p__Bacteroidota;c__Bacteroidia;o__Bacteroidales;f__Bacteroidaceae;g__Phocaeicola;s__
MAG_NL2_00013	0.00471332	0.00215951	2.18259	0.00343641	0.0610593	0.224494	0.18714	d__Bacteria;p__Proteobacteria;c__Gammaproteobacteria;o__Enterobacterales;f__Shewanellaceae;g__Shewanella;s__Shewanella morhuae
MAG_NL1_00023	0.0218257	0.0114372	1.9083	0.0166314	0.0613737	0.53044	0.187388	d__Bacteria;p__Firmicutes_A;c__Clostridia;o__Saccharofermentanales;f__Fastidiosipilaceae;g__;s__
MAG_DE1_00019	0.36622	0.120732	3.03332	0.243476	0.0621193	0.412278	0.188233	d__Bacteria;p__Proteobacteria;c__Gammaproteobacteria;o__Burkholderiales;f__Neisseriaceae;g__Alysiella;s__
MAG_ES3_00041	0.0442138	0.0275503	1.60484	0.035882	0.0621193	0.363591	0.188233	d__Bacteria;p__Firmicutes_A;c__Clostridia;o__Lachnospirales;f__Lachnospiraceae;g__Lachnoanaerobaculum;s__
MAG_ES2_00048	0.162563	0.0157305	10.3343	0.089147	0.0637581	0.0326752	0.191192	d__Bacteria;p__Bacteroidota;c__Bacteroidia;o__Flavobacteriales;f__Flavobacteriaceae;g__Myroides;s__
MAG_ES4_00060	0.0519996	0.049851	1.0431	0.0509253	0.06381	0.0899258	0.191192	d__Bacteria;p__Bacteroidota;c__Bacteroidia;o__Bacteroidales;f__Bacteroidaceae;g__RUG210;s__
MAG_ES4_00126	0.0197008	0.013004	1.51497	0.0163524	0.06381	0.324142	0.191192	d__Bacteria;p__Bacteroidota;c__Bacteroidia;o__Bacteroidales;f__Porphyromonadaceae;g__Porphyromonas;s__
MAG_ES1_00070	0.0110177	0.00859614	1.2817	0.00980693	0.0643531	0.365932	0.191391	d__Bacteria;p__Bacteroidota;c__Bacteroidia;o__Bacteroidales;f__Bacteroidaceae;g__Prevotellamassilia;s__Prevotellamassilia sp004552155
MAG_ES2_00020	0.0279054	0.0152806	1.82619	0.021593	0.0642354	0.307012	0.191391	d__Bacteria;p__Bacteroidota;c__Bacteroidia;o__Bacteroidales;f__Bacteroidaceae;g__Prevotella;s__Prevotella sp000434975
MAG_DE3_00030	0.010275	0.00867472	1.18448	0.00947486	0.0655585	0.45286	0.19213	d__Bacteria;p__Firmicutes;c__Bacilli;o__Erysipelotrichales;f__Erysipelatoclostridiaceae;g__Catenibacterium;s__Catenibacterium mitsuokai
MAG_DE4_00016	0.0516679	0.020451	2.52642	0.0360594	0.0654316	0.103286	0.19213	d__Bacteria;p__Firmicutes;c__Bacilli;o__Lactobacillales;f__Lactobacillaceae;g__Lactobacillus;s__Lactobacillus amylovorus
MAG_DE6_00068	0.0100177	0.00366119	2.73619	0.00683944	0.0654316	0.38969	0.19213	d__Bacteria;p__Firmicutes_A;c__Clostridia;o__Peptostreptococcales;f__Filifactoraceae;g__Filifactor;s__
MAG_NL1_00016	0.04359	0.0139434	3.12622	0.0287667	0.0654316	0.0841925	0.19213	d__Bacteria;p__Firmicutes_A;c__Clostridia;o__Lachnospirales;f__Lachnospiraceae;g__VULY01;s__VULY01 sp009696485
MAG_ES1_00004	0.00366075	0.0039909	0.917275	0.00382583	0.0671404	0.258539	0.193832	d__Bacteria;p__Firmicutes;c__Bacilli;o__Erysipelotrichales;f__Erysipelotrichaceae;g__UBA636;s__UBA636 sp002299675
MAG_ES1_00026	9.65421e-05	0.00249528	0.0386899	0.00129591	0.0672993	0.320946	0.193832	d__Bacteria;p__Firmicutes;c__Bacilli;o__RFN20;f__CAG-449;g__UBA3210;s__
MAG_ES1_00062	0.0172726	0.0166649	1.03647	0.0169687	0.0671404	0.273889	0.193832	d__Bacteria;p__Bacteroidota;c__Bacteroidia;o__Bacteroidales;f__Muribaculaceae;g__Sodaliphilus;s__Sodaliphilus sp004557565
MAG_NL1_00066	0.0242367	0.0447048	0.542149	0.0344708	0.0671404	0.0376581	0.193832	d__Bacteria;p__Bacteroidota;c__Bacteroidia;o__Bacteroidales;f__Bacteroidaceae;g__Bacteroides;s__
MAG_NL1_00070	0.0106819	0.00519782	2.05508	0.00793988	0.0673464	0.162202	0.193832	d__Bacteria;p__Firmicutes;c__Bacilli;o__Lactobacillales;f__Aerococcaceae;g__;s__
MAG_ES4_00119	0.00982849	0.0185066	0.531079	0.0141676	0.0677923	0.43376	0.194419	d__Bacteria;p__Fusobacteriota;c__Fusobacteriia;o__Fusobacteriales;f__Leptotrichiaceae;g__;s__
MAG_DE6_00050	0.0155432	0.0113278	1.37213	0.0134355	0.0688851	0.0681782	0.195458	d__Bacteria;p__Firmicutes_A;c__Clostridia;o__Lachnospirales;f__Lachnospiraceae;g__Lachnoanaerobaculum;s__
MAG_NL1_00026	0.0133217	0.00526752	2.52903	0.0092946	0.0688851	0.355137	0.195458	d__Bacteria;p__Firmicutes_A;c__Clostridia;o__Peptostreptococcales;f__Filifactoraceae;g__Filifactor;s__
MAG_NL1_00078	0.0157054	0.00619106	2.53679	0.0109482	0.0688851	0.139735	0.195458	d__Bacteria;p__Firmicutes_C;c__Negativicutes;o__Veillonellales;f__Veillonellaceae;g__Veillonella;s__Veillonella rodentium
MAG_DE6_00011	0.00616237	0.00220988	2.78855	0.00418612	0.0695677	0.0901178	0.1967	d__Bacteria;p__Firmicutes_A;c__Clostridia;o__Peptostreptococcales;f__Anaerovoracaceae;g__Eubacterium_M;s__
MAG_DE4_00043	0.0118325	0.0363747	0.325296	0.0241036	0.0713812	0.338939	0.197303	d__Bacteria;p__Firmicutes;c__Bacilli;o__Mycoplasmatales;f__Metamycoplasmataceae;g__Mesomycoplasma;s__Mesomycoplasma hyorhinis
MAG_DE6_00006	0.0156139	0.00462156	3.37848	0.0101177	0.0724836	0.090215	0.197303	d__Bacteria;p__Firmicutes_A;c__Clostridia;o__Lachnospirales;f__Lachnospiraceae;g__;s__
MAG_DE6_00081	0.0238296	0.0124083	1.92046	0.0181189	0.0724836	0.0495555	0.197303	d__Bacteria;p__Firmicutes_A;c__Clostridia;o__Peptostreptococcales;f__Peptostreptococcaceae;g__Peptostreptococcus;s__Peptostreptococcus anaerobius_A
MAG_ES1_00008	0.000563833	0.000790289	0.713451	0.000677061	0.0721323	0.376954	0.197303	d__Bacteria;p__Firmicutes;c__Bacilli;o__RFN20;f__CAG-826;g__UBA733;s__UBA733 sp900550795
MAG_ES1_00028	0.00115066	0.00133396	0.862585	0.00124231	0.070666	0.181277	0.197303	d__Bacteria;p__Spirochaetota;c__Spirochaetia;o__Sphaerochaetales;f__Sphaerochaetaceae;g__UBA5920;s__
MAG_ES1_00031	0.0544215	0.0569488	0.955623	0.0556851	0.070666	0.580416	0.197303	d__Bacteria;p__Bacteroidota;c__Bacteroidia;o__Bacteroidales;f__Bacteroidaceae;g__Prevotella;s__Prevotella hominis
MAG_ES2_00041	0.0123908	0.00472249	2.62377	0.00855662	0.070666	0.0798905	0.197303	d__Bacteria;p__Firmicutes_A;c__Clostridia;o__Tissierellales;f__Peptoniphilaceae;g__Parvimonas;s__
MAG_ES3_00009	0.0840493	0.0587349	1.43099	0.0713921	0.0713812	0.286777	0.197303	d__Bacteria;p__Campylobacterota;c__Campylobacteria;o__Campylobacterales;f__Campylobacteraceae;g__Campylobacter_A;s__
MAG_ES4_00125	0.0173722	0.0313103	0.554839	0.0243412	0.0716695	0.145984	0.197303	d__Bacteria;p__Firmicutes;c__Bacilli;o__Mycoplasmatales;f__Metamycoplasmataceae;g__Mesomycoplasma;s__Mesomycoplasma hyorhinis
MAG_NL1_00030	0.0577105	0.00814893	7.08197	0.0329297	0.0724836	0.0997173	0.197303	d__Bacteria;p__Proteobacteria;c__Gammaproteobacteria;o__Burkholderiales;f__Neisseriaceae;g__Neisseria;s__
MAG_NL1_00038	0.0450472	0.0150482	2.99352	0.0300477	0.0724836	0.291987	0.197303	d__Bacteria;p__Actinobacteriota;c__Actinomycetia;o__Actinomycetales;f__Actinomycetaceae;g__Pauljensenia;s__Pauljensenia hyovaginalis
MAG_ES1_00076	0.00295665	0.00246917	1.19743	0.00271291	0.0737722	0.204496	0.200132	d__Bacteria;p__Firmicutes_A;c__Clostridia;o__Oscillospirales;f__Ruminococcaceae;g__CAG-115;s__
MAG_NL1_00067	0.180484	0.126002	1.43238	0.153243	0.0743386	0.0340383	0.20099	d__Bacteria;p__Bacteroidota;c__Bacteroidia;o__Flavobacteriales;f__Weeksellaceae;g__Planobacterium;s__
MAG_DE3_00031	0.0196076	0.0130461	1.50295	0.0163269	0.0751244	0.378968	0.201755	d__Bacteria;p__Bacteroidota;c__Bacteroidia;o__Bacteroidales;f__Bacteroidaceae;g__Prevotella;s__Prevotella sp000434975
MAG_ES2_00005	0.0262956	0.00958118	2.7445	0.0179384	0.0751244	0.2467	0.201755	d__Bacteria;p__Bacteroidota;c__Bacteroidia;o__Bacteroidales;f__Porphyromonadaceae;g__Porphyromonas;s__
MAG_DE4_00023	0.00941284	0.0289027	0.325673	0.0191578	0.0762314	0.0201113	0.203368	d__Bacteria;p__Firmicutes;c__Bacilli;o__Lactobacillales;f__Aerococcaceae;g__;s__
MAG_NL1_00054	0.0329396	0.0143657	2.29293	0.0236527	0.0762314	0.101575	0.203368	d__Bacteria;p__Firmicutes_A;c__Clostridia;o__Lachnospirales;f__Lachnospiraceae;g__Lachnoanaerobaculum;s__
MAG_ES2_00025	0.0157774	0.00890614	1.77153	0.0123418	0.0770552	0.27759	0.204209	d__Bacteria;p__Bacteroidota;c__Bacteroidia;o__Bacteroidales;f__Bacteroidaceae;g__Prevotellamassilia;s__Prevotellamassilia sp004552155
MAG_NL1_00006	0.0564316	0.00982724	5.74237	0.0331294	0.0770552	0.25017	0.204209	d__Bacteria;p__Bacteroidota;c__Bacteroidia;o__Bacteroidales;f__Porphyromonadaceae;g__Porphyromonas;s__
MAG_ES1_00053	0.00264646	0.00320485	0.82577	0.00292566	0.0778977	0.653641	0.205763	d__Bacteria;p__Firmicutes;c__Bacilli;o__RFN20;f__CAG-826;g__UBA733;s__UBA733 sp900539595
MAG_DE6_00030	0.0282163	0.0230587	1.22367	0.0256375	0.0801322	0.194861	0.207568	d__Bacteria;p__Firmicutes_A;c__Clostridia;o__Lachnospirales;f__Lachnospiraceae;g__Lachnoanaerobaculum;s__
MAG_ES1_00011	0.00852515	0.0106866	0.797745	0.00960585	0.0801322	0.383427	0.207568	d__Bacteria;p__Firmicutes_C;c__Negativicutes;o__Selenomonadales;f__Selenomonadaceae;g__Selenomonas_C;s__Selenomonas_C bovis
MAG_ES1_00056	0.00195056	0.00244386	0.798146	0.00219721	0.0789339	0.594183	0.207568	d__Bacteria;p__Spirochaetota;c__Spirochaetia;o__Treponematales;f__Treponemataceae;g__Treponema_D;s__Treponema_D porcinum
MAG_ES2_00039	0.0676882	0.0131572	5.14458	0.0404227	0.0801322	0.160246	0.207568	d__Bacteria;p__Firmicutes_A;c__Clostridia;o__Saccharofermentanales;f__Fastidiosipilaceae;g__;s__
MAG_ES4_00053	0.0329013	0.0206128	1.59616	0.026757	0.0801322	0.090215	0.207568	d__Bacteria;p__Firmicutes_A;c__Clostridia;o__Lachnospirales;f__Lachnospiraceae;g__VULY01;s__VULY01 sp009696485
MAG_NL1_00059	0.101295	0.0364661	2.77777	0.0688804	0.0801322	0.149236	0.207568	d__Bacteria;p__Bacteroidota;c__Bacteroidia;o__Bacteroidales;f__Bacteroidaceae;g__Phocaeicola;s__
MAG_ES4_00132	0.0219528	0.00747872	2.93537	0.0147158	0.0830915	0.0657452	0.214542	d__Bacteria;p__Bacteroidota;c__Bacteroidia;o__Bacteroidales;f__Paludibacteraceae;g__F0058;s__
MAG_DE5_00001	0.0684835	0.0769511	0.889962	0.0727173	0.0841903	0.243259	0.215246	d__Bacteria;p__Firmicutes;c__Bacilli;o__Lactobacillales;f__Streptococcaceae;g__Streptococcus;s__
MAG_DE6_00033	0.0836732	0.0671778	1.24555	0.0754255	0.0841903	0.178646	0.215246	d__Bacteria;p__Proteobacteria;c__Gammaproteobacteria;o__Enterobacterales;f__Pasteurellaceae;g__Basfia_A;s__Basfia_A rossii
MAG_ES1_00005	0.0105001	0.00982715	1.06848	0.0101636	0.0841305	0.554469	0.215246	d__Bacteria;p__Firmicutes_A;c__Clostridia;o__Oscillospirales;f__Ruminococcaceae;g__Gemmiger;s__Gemmiger qucibialis
MAG_ES3_00036	0.0362431	0.0163112	2.22198	0.0262772	0.0844364	0.188088	0.215246	d__Bacteria;p__Bacteroidota;c__Bacteroidia;o__Bacteroidales;f__Porphyromonadaceae;g__Porphyromonas;s__
MAG_ES1_00084	0.00217486	0.00146668	1.48284	0.00182077	0.0851867	0.24828	0.215788	d__Archaea;p__Thermoplasmatota;c__Thermoplasmata;o__Methanomassiliicoccales;f__Methanomethylophilaceae;g__ISO4-G1;s__
MAG_ES4_00040	0.0461186	0.0660616	0.698115	0.0560901	0.0851867	0.392328	0.215788	d__Bacteria;p__Campylobacterota;c__Campylobacteria;o__Campylobacterales;f__Campylobacteraceae;g__Campylobacter_A;s__
MAG_DE5_00013	0.185083	0.123149	1.50292	0.154116	0.0862795	0.0384196	0.217186	d__Bacteria;p__Bacteroidota;c__Bacteroidia;o__Flavobacteriales;f__Weeksellaceae;g__Planobacterium;s__
MAG_NL1_00064	0.0163713	0.0010448	15.6694	0.00870805	0.0862795	0.0555341	0.217186	d__Bacteria;p__Firmicutes;c__Bacilli;o__Erysipelotrichales;f__Erysipelatoclostridiaceae;g__;s__
MAG_ES1_00047	0.00203831	0.00402139	0.506867	0.00302985	0.0884096	0.15491	0.219792	d__Bacteria;p__Proteobacteria;c__Gammaproteobacteria;o__Enterobacterales;f__Succinivibrionaceae;g__Succinivibrio;s__Succinivibrio sp000431835
MAG_ES1_00069	0.0190754	0.0307289	0.620766	0.0249021	0.0884096	0.101575	0.219792	d__Bacteria;p__Firmicutes;c__Bacilli;o__Lactobacillales;f__Lactobacillaceae;g__Lactobacillus;s__Lactobacillus johnsonii
MAG_ES1_00090	0.023589	0.0296897	0.794518	0.0266393	0.0884096	0.394147	0.219792	d__Bacteria;p__Firmicutes_A;c__Clostridia;o__Clostridiales;f__Clostridiaceae;g__Clostridium;s__Clostridium sp000435835
MAG_NL1_00012	0.0208962	0.00626509	3.33533	0.0135806	0.0884096	0.180378	0.219792	d__Bacteria;p__Actinobacteriota;c__Coriobacteriia;o__Coriobacteriales;f__Atopobiaceae;g__Atopobium;s__
MAG_NL1_00008	0.0157875	0.00128405	12.2951	0.00853579	0.0905809	0.0856671	0.224495	d__Bacteria;p__Firmicutes;c__Bacilli;o__Erysipelotrichales;f__Erysipelotrichaceae;g__UBA9076;s__
MAG_DE6_00048	0.0166568	0.0016088	10.3535	0.00913278	0.0917298	0.0784412	0.226643	d__Bacteria;p__Campylobacterota;c__Campylobacteria;o__Campylobacterales;f__Campylobacteraceae;g__Campylobacter_B;s__
MAG_DE3_00005	0.0163462	0.0150885	1.08335	0.0157173	0.092794	0.692532	0.228569	d__Bacteria;p__Firmicutes_A;c__Clostridia;o__Oscillospirales;f__Ruminococcaceae;g__Gemmiger;s__Gemmiger qucibialis
MAG_DE4_00039	0.0098026	0.0154396	0.634902	0.0126211	0.0950494	0.0544982	0.230588	d__Bacteria;p__Firmicutes;c__Bacilli;o__Lactobacillales;f__Lactobacillaceae;g__Limosilactobacillus;s__Limosilactobacillus reuteri
MAG_ES2_00011	0.00938289	0.00788716	1.18964	0.00863503	0.0950494	0.390105	0.230588	d__Bacteria;p__Firmicutes_C;c__Negativicutes;o__Acidaminococcales;f__Acidaminococcaceae;g__Phascolarctobacterium_A;s__Phascolarctobacterium_A succinatutens
MAG_ES2_00094	0.157114	0.100597	1.56182	0.128856	0.0950494	0.0407824	0.230588	d__Bacteria;p__Bacteroidota;c__Bacteroidia;o__Flavobacteriales;f__Weeksellaceae;g__Planobacterium;s__
MAG_NL1_00010	0.00890641	0.00298656	2.98216	0.00594648	0.0950494	0.0870964	0.230588	d__Bacteria;p__Firmicutes_A;c__Clostridia;o__Peptostreptococcales;f__Anaerovoracaceae;g__Eubacterium_M;s__
MAG_NL1_00081	0.0486078	0.0273114	1.77976	0.0379596	0.0950494	0.0326752	0.230588	d__Bacteria;p__Proteobacteria;c__Gammaproteobacteria;o__Burkholderiales;f__Neisseriaceae;g__Neisseria;s__Neisseria dentiae
MAG_ES1_00093	0.00417231	0.00430852	0.968387	0.00424042	0.0963119	0.369495	0.232947	d__Bacteria;p__Firmicutes_A;c__Clostridia;o__Oscillospirales;f__Acutalibacteraceae;g__;s__
MAG_ES4_00092	0.0388853	0.0197743	1.96645	0.0293298	0.0968529	0.0718345	0.233552	d__Bacteria;p__Bacteroidota;c__Bacteroidia;o__Bacteroidales;f__Porphyromonadaceae;g__Porphyromonas;s__
MAG_ES4_00058	0.0285657	0.0260191	1.09787	0.0272924	0.0973476	0.0634448	0.234042	d__Bacteria;p__Bacteroidota;c__Bacteroidia;o__Flavobacteriales;f__Flavobacteriaceae;g__Myroides;s__
MAG_DE6_00074	0.0226008	0.012934	1.74739	0.0177674	0.0986708	0.191077	0.236515	d__Bacteria;p__Bacteroidota;c__Bacteroidia;o__Bacteroidales;f__Porphyromonadaceae;g__Porphyromonas;s__Porphyromonas loveana
MAG_DE2_00003	0.0165352	0.0104301	1.58533	0.0134827	0.099689	0.273889	0.237538	d__Bacteria;p__Bacteroidota;c__Bacteroidia;o__Bacteroidales;f__Bacteroidaceae;g__Prevotella;s__
MAG_ES2_00054	0.0437472	0.0301341	1.45175	0.0369407	0.099689	0.133363	0.237538	d__Bacteria;p__Firmicutes_A;c__Clostridia;o__Lachnospirales;f__Lachnospiraceae;g__Lachnoanaerobaculum;s__
MAG_DE3_00022	0.0270293	0.0291926	0.925897	0.0281109	0.102074	0.552174	0.240368	d__Bacteria;p__Bacteroidota;c__Bacteroidia;o__Bacteroidales;f__Bacteroidaceae;g__Prevotella;s__Prevotella sp900313215
MAG_ES1_00042	0.0252973	0.0226584	1.11647	0.0239779	0.102074	0.70446	0.240368	d__Bacteria;p__Bacteroidota;c__Bacteroidia;o__Bacteroidales;f__Bacteroidaceae;g__Prevotella;s__Prevotella sp002251295
MAG_ES3_00059	0.0213247	0.0116526	1.83004	0.0164886	0.102074	0.170103	0.240368	d__Bacteria;p__Bacteroidota;c__Bacteroidia;o__Bacteroidales;f__Porphyromonadaceae;g__Porphyromonas;s__Porphyromonas loveana
MAG_ES4_00034	0.178838	0.119362	1.49828	0.1491	0.102074	0.0505131	0.240368	d__Bacteria;p__Bacteroidota;c__Bacteroidia;o__Flavobacteriales;f__Weeksellaceae;g__Planobacterium;s__
MAG_DE4_00040	0.156652	0.0952812	1.6441	0.125967	0.104504	0.14249	0.242533	d__Bacteria;p__Proteobacteria;c__Gammaproteobacteria;o__Burkholderiales;f__Neisseriaceae;g__Alysiella;s__
MAG_ES1_00017	0.00127691	0.00370605	0.344547	0.00249148	0.104321	0.636329	0.242533	d__Bacteria;p__Firmicutes;c__Bacilli;o__RFN20;f__CAG-288;g__UBA7642;s__UBA7642 sp900549915
MAG_ES3_00040	0.360215	0.104491	3.44734	0.232353	0.104504	0.176044	0.242533	d__Bacteria;p__Proteobacteria;c__Gammaproteobacteria;o__Burkholderiales;f__Neisseriaceae;g__Alysiella;s__
MAG_ES3_00066	0.0111709	0.0327664	0.340924	0.0219687	0.104504	0.129696	0.242533	d__Bacteria;p__Firmicutes;c__Bacilli;o__Lactobacillales;f__Aerococcaceae;g__;s__
MAG_ES4_00120	0.0319855	0.0212813	1.50299	0.0266334	0.104504	0.194861	0.242533	d__Bacteria;p__Proteobacteria;c__Gammaproteobacteria;o__Enterobacterales;f__Pasteurellaceae;g__Actinobacillus_B;s__Actinobacillus_B aerogenes
MAG_DE2_00005	0.010747	0.00718057	1.49668	0.00896378	0.106978	0.705833	0.244043	d__Bacteria;p__Firmicutes;c__Bacilli;o__Lactobacillales;f__Streptococcaceae;g__Streptococcus;s__Streptococcus gallolyticus
MAG_DE4_00014	0.0494113	0.0674049	0.733052	0.0584081	0.106978	0.0744314	0.244043	d__Bacteria;p__Firmicutes_A;c__Clostridia;o__Lachnospirales;f__Lachnospiraceae;g__Lachnoanaerobaculum;s__
MAG_ES2_00037	0.0224198	0.0541393	0.414114	0.0382796	0.106978	0.403595	0.244043	d__Bacteria;p__Proteobacteria;c__Gammaproteobacteria;o__Enterobacterales;f__Pasteurellaceae;g__Pasteurella;s__Pasteurella multocida
MAG_ES2_00058	0.0158943	0.00410548	3.87149	0.00999989	0.106978	0.048613	0.244043	d__Bacteria;p__Firmicutes_A;c__Clostridia;o__Peptostreptococcales;f__Anaerovoracaceae;g__Eubacterium_M;s__
MAG_ES4_00094	0.0374476	0.0265954	1.40805	0.0320215	0.106978	0.253192	0.244043	d__Bacteria;p__Firmicutes_A;c__Clostridia;o__Lachnospirales;f__Lachnospiraceae;g__Lachnoanaerobaculum;s__
MAG_ES4_00104	0.0274439	0.0103174	2.65995	0.0188807	0.106025	0.268811	0.244043	d__Bacteria;p__Bacteroidota;c__Bacteroidia;o__Bacteroidales;f__Porphyromonadaceae;g__Porphyromonas;s__Porphyromonas loveana
MAG_DE6_00055	0.0585115	0.0494834	1.18245	0.0539975	0.109497	0.101575	0.248379	d__Bacteria;p__Proteobacteria;c__Gammaproteobacteria;o__Pseudomonadales;f__Moraxellaceae;g__Acinetobacter;s__
MAG_ES2_00032	0.0224196	0.0409623	0.547323	0.0316909	0.109497	0.200496	0.248379	d__Bacteria;p__Firmicutes;c__Bacilli;o__Lactobacillales;f__Lactobacillaceae;g__Lactobacillus;s__Lactobacillus johnsonii
MAG_ES1_00063	0.167113	0.104473	1.59958	0.135793	0.112062	0.0407824	0.253482	d__Bacteria;p__Bacteroidota;c__Bacteroidia;o__Flavobacteriales;f__Weeksellaceae;g__Planobacterium;s__
MAG_DE6_00057	0.0307306	0.00538985	5.70157	0.0180602	0.114674	0.32091	0.257215	d__Bacteria;p__Bacteroidota;c__Bacteroidia;o__Bacteroidales;f__Porphyromonadaceae;g__Porphyromonas;s__
MAG_ES1_00040	0.0609415	0.0408758	1.4909	0.0509086	0.114674	0.279544	0.257215	d__Bacteria;p__Bacteroidota;c__Bacteroidia;o__Bacteroidales;f__Bacteroidaceae;g__Phocaeicola;s__
MAG_NL1_00039	0.0164533	0.0134849	1.22013	0.0149691	0.114674	0.129696	0.257215	d__Bacteria;p__Proteobacteria;c__Gammaproteobacteria;o__Enterobacterales;f__Pasteurellaceae;g__Actinobacillus_B;s__Actinobacillus_B aerogenes
MAG_DE1_00039	0.174481	0.10191	1.7121	0.138195	0.117332	0.0415966	0.261715	d__Bacteria;p__Bacteroidota;c__Bacteroidia;o__Flavobacteriales;f__Weeksellaceae;g__Planobacterium;s__
MAG_ES4_00022	0.411021	0.483984	0.849245	0.447503	0.117332	0.253192	0.261715	d__Bacteria;p__Firmicutes;c__Bacilli;o__Lactobacillales;f__Streptococcaceae;g__Streptococcus;s__Streptococcus suis_V
MAG_DE1_00011	0.0158285	0.0149256	1.06049	0.015377	0.120037	0.663003	0.265536	d__Bacteria;p__Firmicutes;c__Bacilli;o__Erysipelotrichales;f__Erysipelatoclostridiaceae;g__Catenibacterium;s__Catenibacterium mitsuokai
MAG_DE1_00021	0.0105442	0.0101753	1.03626	0.0103598	0.120037	0.645372	0.265536	d__Bacteria;p__Firmicutes_A;c__Clostridia;o__Oscillospirales;f__Butyricicoccaceae;g__Butyricicoccus_A;s__Butyricicoccus_A sp002395695
MAG_ES1_00100	0.176602	0.12187	1.44911	0.149236	0.120037	0.189341	0.265536	d__Bacteria;p__Proteobacteria;c__Gammaproteobacteria;o__Burkholderiales;f__Neisseriaceae;g__Alysiella;s__
MAG_ES1_00030	0.0044395	0.0194138	0.228678	0.0119266	0.121033	0.244793	0.267003	d__Bacteria;p__Firmicutes_A;c__Clostridia;o__Oscillospirales;f__Acutalibacteraceae;g__CAG-180;s__CAG-180 sp004556705
MAG_DE1_00007	0.00205244	0.0300886	0.0682132	0.0160705	0.122032	0.113697	0.267208	d__Bacteria;p__Proteobacteria;c__Gammaproteobacteria;o__Enterobacterales;f__Succinivibrionaceae;g__Succinivibrio;s__Succinivibrio sp000431835
MAG_ES1_00054	0.0254403	0.00540032	4.71089	0.0154203	0.122789	0.301601	0.267208	d__Bacteria;p__Bacteroidota;c__Bacteroidia;o__Bacteroidales;f__Bacteroidaceae;g__Prevotella;s__Prevotella sp004555245
MAG_ES3_00024	0.0253738	0.019929	1.27321	0.0226514	0.122789	0.246539	0.267208	d__Bacteria;p__Proteobacteria;c__Gammaproteobacteria;o__Enterobacterales;f__Pasteurellaceae;g__Actinobacillus_B;s__Actinobacillus_B aerogenes
MAG_ES4_00052	0.043603	0.0276169	1.57885	0.0356099	0.122032	0.433662	0.267208	d__Bacteria;p__Bacteroidota;c__Bacteroidia;o__Bacteroidales;f__Porphyromonadaceae;g__Porphyromonas;s__
MAG_ES4_00114	0.0280477	0.0162354	1.72756	0.0221416	0.122789	0.0731149	0.267208	d__Bacteria;p__Firmicutes_A;c__Clostridia;o__Peptostreptococcales;f__Peptostreptococcaceae;g__Peptostreptococcus;s__Peptostreptococcus anaerobius_A
MAG_DE5_00010	0.0149059	0.0119116	1.25137	0.0134088	0.12559	0.243259	0.272564	d__Bacteria;p__Proteobacteria;c__Gammaproteobacteria;o__Enterobacterales;f__Pasteurellaceae;g__Actinobacillus_B;s__Actinobacillus_B aerogenes
MAG_ES4_00115	0.0351381	0.00620837	5.65979	0.0206732	0.126243	0.169019	0.273243	d__Bacteria;p__Bacteroidota;c__Bacteroidia;o__Bacteroidales;f__Dysgonomonadaceae;g__Petrimonas;s__
MAG_NL2_00016	0.0200662	0.00622031	3.22591	0.0131432	0.127769	0.550369	0.275802	d__Bacteria;p__Bacteroidota;c__Bacteroidia;o__Bacteroidales;f__Porphyromonadaceae;g__Porphyromonas;s__
MAG_DE5_00008	0.0125775	0.0238565	0.527217	0.018217	0.131337	0.125634	0.279338	d__Bacteria;p__Firmicutes;c__Bacilli;o__Lactobacillales;f__Lactobacillaceae;g__Limosilactobacillus;s__Limosilactobacillus reuteri
MAG_ES1_00023	0.000887058	0.00220192	0.402857	0.00154449	0.131494	0.194037	0.279338	d__Bacteria;p__Proteobacteria;c__Gammaproteobacteria;o__Burkholderiales;f__Rhodocyclaceae;g__SFHR01;s__SFHR01 sp004555545
MAG_ES1_00032	0.0120261	0.00943067	1.27521	0.0107284	0.131337	0.277446	0.279338	d__Bacteria;p__Bacteroidota;c__Bacteroidia;o__Bacteroidales;f__UBA932;g__RC9;s__RC9 sp004552115
MAG_ES1_00039	0.00355415	0.0040731	0.87259	0.00381362	0.131394	0.591203	0.279338	d__Bacteria;p__Firmicutes_A;c__Clostridia;o__Lachnospirales;f__Lachnospiraceae;g__CAG-81;s__CAG-81 sp900066785
MAG_ES3_00047	0.0358161	0.0180419	1.98516	0.026929	0.131337	0.110359	0.279338	d__Bacteria;p__Firmicutes_A;c__Clostridia;o__Peptostreptococcales;f__Peptostreptococcaceae;g__Peptostreptococcus;s__Peptostreptococcus anaerobius_A
MAG_ES4_00129	0.0202484	0.0159017	1.27335	0.018075	0.131337	0.259968	0.279338	d__Bacteria;p__Firmicutes_A;c__Clostridia;o__Lachnospirales;f__Lachnospiraceae;g__Lachnoanaerobaculum;s__
MAG_ES1_00107	0.0124279	0.0113345	1.09646	0.0118812	0.136768	0.593976	0.289774	d__Bacteria;p__Bacteroidota;c__Bacteroidia;o__Bacteroidales;f__Bacteroidaceae;g__Prevotella;s__Prevotella sp900543975
MAG_ES1_00102	0.000446442	0.000875152	0.510131	0.000660797	0.138066	0.72363	0.291756	d__Bacteria;p__Firmicutes;c__Bacilli;o__RFN20;f__CAG-826;g__UBA4951;s__UBA4951 sp900540385
MAG_ES4_00049	0.0201009	0.0114937	1.74886	0.0157973	0.139869	0.237103	0.294789	d__Bacteria;p__Campylobacterota;c__Campylobacteria;o__Campylobacterales;f__Campylobacteraceae;g__Campylobacter_A;s__
MAG_DE1_00044	0.0454196	0.0516547	0.879293	0.0485371	0.140329	0.628243	0.294986	d__Bacteria;p__Bacteroidota;c__Bacteroidia;o__Bacteroidales;f__Bacteroidaceae;g__Prevotella;s__Prevotella hominis
MAG_ES1_00014	8.64211e-05	0.00027137	0.318462	0.000178896	0.14214	0.298806	0.298012	d__Bacteria;p__Firmicutes_A;c__Clostridia_A;o__Christensenellales;f__UBA1242;g__UBA6345;s__
MAG_ES2_00049	0.0811926	0.0428892	1.89308	0.0620409	0.143428	0.0998866	0.299928	d__Bacteria;p__Proteobacteria;c__Gammaproteobacteria;o__Pseudomonadales;f__Moraxellaceae;g__Acinetobacter;s__
MAG_DE4_00038	0.00684993	0.00619937	1.10494	0.00652465	0.14566	0.290214	0.30358	d__Bacteria;p__Firmicutes_C;c__Negativicutes;o__Selenomonadales;f__Selenomonadaceae;g__Anaerovibrio;s__Anaerovibrio sp900548165
MAG_ES1_00095	0.00043817	0.000722323	0.606613	0.000580246	0.146686	0.365604	0.30358	d__Bacteria;p__Firmicutes;c__Bacilli;o__RFN20;f__CAG-288;g__HGM10890;s__HGM10890 sp900769965
MAG_ES1_00096	0.0149627	0.016275	0.919367	0.0156189	0.146577	0.332855	0.30358	d__Bacteria;p__Firmicutes_A;c__Clostridia;o__Oscillospirales;f__Oscillospiraceae;g__CAG-170;s__CAG-170 sp002404795
MAG_NL2_00010	0.000154571	0.000244545	0.632074	0.000199558	0.14616	0.792035	0.30358	d__Bacteria;p__Proteobacteria;c__Alphaproteobacteria;o__Sphingomonadales;f__Sphingomonadaceae;g__Sphingomonas;s__Sphingomonas sp003355005
MAG_DE5_00021	0.0209868	0.0124596	1.68438	0.0167232	0.149778	0.068036	0.306035	d__Bacteria;p__Firmicutes;c__Bacilli;o__Lactobacillales;f__Aerococcaceae;g__;s__
MAG_ES1_00029	0.0015336	0.00189407	0.809689	0.00171383	0.149509	0.361268	0.306035	d__Bacteria;p__Firmicutes;c__Bacilli;o__RFN20;f__CAG-826;g__UBA4855;s__
MAG_ES1_00059	0.0392137	0.0119391	3.28446	0.0255764	0.149778	0.435616	0.306035	d__Bacteria;p__Firmicutes_A;c__Clostridia;o__Saccharofermentanales;f__Fastidiosipilaceae;g__;s__
MAG_ES2_00028	0.0418292	0.0271698	1.53955	0.0344995	0.149778	0.0576545	0.306035	d__Bacteria;p__Bacteroidota;c__Bacteroidia;o__Bacteroidales;f__Bacteroidaceae;g__Bacteroides;s__
MAG_NL1_00073	0.0224659	0.0104553	2.14877	0.0164606	0.149509	0.228984	0.306035	d__Bacteria;p__Bacteroidota;c__Bacteroidia;o__Bacteroidales;f__Porphyromonadaceae;g__Porphyromonas;s__Porphyromonas loveana
MAG_ES4_00116	0.0247195	0.0315232	0.784168	0.0281214	0.152606	0.192839	0.311022	d__Bacteria;p__Bacteroidota;c__Bacteroidia;o__Chitinophagales;f__;g__;s__
MAG_DE6_00016	0.0234518	0.0106056	2.21127	0.0170287	0.153031	0.334546	0.311098	d__Bacteria;p__Bacteroidota;c__Bacteroidia;o__Flavobacteriales;f__Flavobacteriaceae;g__Capnocytophaga;s__
MAG_DE1_00040	0.031465	0.131414	0.239434	0.0814394	0.156336	0.0827383	0.313062	d__Bacteria;p__Bacteroidota;c__Bacteroidia;o__Bacteroidales;f__Bacteroidaceae;g__Prevotella;s__Prevotella sp900771975
MAG_DE6_00082	0.0918716	0.0948306	0.968796	0.0933511	0.156212	0.03449	0.313062	d__Bacteria;p__Bacteroidota;c__Bacteroidia;o__Bacteroidales;f__Porphyromonadaceae;g__Porphyromonas;s__
MAG_ES2_00008	0.0421688	0.00910965	4.62903	0.0256392	0.156336	0.0856671	0.313062	d__Bacteria;p__Proteobacteria;c__Gammaproteobacteria;o__Burkholderiales;f__Neisseriaceae;g__;s__
MAG_ES2_00084	0.0748717	0.0333561	2.24462	0.0541139	0.156336	0.0587394	0.313062	d__Bacteria;p__Firmicutes_A;c__Clostridia;o__Lachnospirales;f__Lachnospiraceae;g__Lachnoanaerobaculum;s__
MAG_ES3_00003	0.0265124	0.0151218	1.75326	0.0208171	0.156336	0.288306	0.313062	d__Bacteria;p__Firmicutes_A;c__Clostridia;o__Lachnospirales;f__Lachnospiraceae;g__Lachnoanaerobaculum;s__
MAG_ES4_00103	0.0262751	0.0134221	1.95759	0.0198486	0.156336	0.572124	0.313062	d__Bacteria;p__Proteobacteria;c__Gammaproteobacteria;o__Pseudomonadales;f__Moraxellaceae;g__Acinetobacter;s__
MAG_DE6_00049	0.00270277	0.00775135	0.348684	0.00522706	0.159507	0.462585	0.316628	d__Bacteria;p__Actinobacteriota;c__Coriobacteriia;o__Coriobacteriales;f__Coriobacteriaceae;g__Collinsella;s__
MAG_ES1_00060	0.0110389	0.00777077	1.42056	0.00940482	0.159694	0.349221	0.316628	d__Bacteria;p__Firmicutes_A;c__Clostridia;o__Lachnospirales;f__Lachnospiraceae;g__CAG-95;s__
MAG_ES2_00056	0.415725	0.451289	0.921195	0.433507	0.159694	0.635574	0.316628	d__Bacteria;p__Firmicutes;c__Bacilli;o__Lactobacillales;f__Streptococcaceae;g__Streptococcus;s__
MAG_ES4_00029	0.00933491	0.00819964	1.13845	0.00876727	0.159507	0.119181	0.316628	d__Bacteria;p__Campylobacterota;c__Campylobacteria;o__Campylobacterales;f__Campylobacteraceae;g__Campylobacter_A;s__
MAG_ES4_00072	0.030912	0.0220385	1.40264	0.0264753	0.163105	0.090215	0.322595	d__Bacteria;p__Bacteroidota;c__Bacteroidia;o__Flavobacteriales;f__Weeksellaceae;g__JABCPE02;s__
MAG_DE4_00037	0.00849487	0.00117536	7.22747	0.00483511	0.165156	0.132886	0.325848	d__Bacteria;p__Firmicutes;c__Bacilli;o__Lactobacillales;f__Lactobacillaceae;g__Limosilactobacillus;s__Limosilactobacillus ingluviei
MAG_ES3_00049	0.0380854	0.0422066	0.902358	0.040146	0.16657	0.0731149	0.327832	d__Bacteria;p__Firmicutes_A;c__Clostridia;o__Lachnospirales;f__Lachnospiraceae;g__Lachnoanaerobaculum;s__
MAG_DE6_00044	0.0253033	0.0272526	0.928474	0.026278	0.170088	0.0644185	0.332313	d__Bacteria;p__Bacteroidota;c__Bacteroidia;o__Bacteroidales;f__Bacteroidaceae;g__Bacteroides;s__
MAG_ES2_00045	0.0517907	0.0515823	1.00404	0.0516865	0.170088	0.797209	0.332313	d__Bacteria;p__Bacteroidota;c__Bacteroidia;o__Bacteroidales;f__Bacteroidaceae;g__Prevotella;s__Prevotella hominis
MAG_NL1_00001	0.0605445	0.0144778	4.18187	0.0375112	0.170088	0.188287	0.332313	d__Bacteria;p__Firmicutes_A;c__Clostridia;o__Lachnospirales;f__Lachnospiraceae;g__Lachnoanaerobaculum;s__
MAG_DE1_00043	0.00804412	0.0114063	0.705232	0.00972523	0.173964	0.283039	0.336609	d__Bacteria;p__Firmicutes_C;c__Negativicutes;o__Selenomonadales;f__Selenomonadaceae;g__Anaerovibrio;s__Anaerovibrio sp900548165
MAG_ES1_00037	0.0243074	0.0181822	1.33688	0.0212448	0.173661	0.0856671	0.336609	d__Bacteria;p__Firmicutes;c__Bacilli;o__Lactobacillales;f__Aerococcaceae;g__;s__
MAG_ES4_00023	0.0179656	0.0117027	1.53517	0.0148342	0.173964	0.177767	0.336609	d__Bacteria;p__Firmicutes;c__Bacilli;o__Staphylococcales;f__Gemellaceae;g__Gemella;s__
MAG_NL1_00021	0.0968363	0.114173	0.848156	0.105505	0.173661	0.259968	0.336609	d__Bacteria;p__Proteobacteria;c__Gammaproteobacteria;o__Burkholderiales;f__Neisseriaceae;g__Alysiella;s__
MAG_ES4_00067	0.0140024	0.00729366	1.9198	0.010648	0.177288	0.562981	0.342218	d__Bacteria;p__Firmicutes_A;c__Clostridia;o__Peptostreptococcales;f__Filifactoraceae;g__;s__
MAG_DE6_00056	0.00573108	0.000981393	5.83974	0.00335624	0.178187	0.174545	0.343128	d__Bacteria;p__Firmicutes_C;c__Negativicutes;o__Acidaminococcales;f__Acidaminococcaceae;g__Phascolarctobacterium_A;s__
MAG_DE6_00007	0.0238575	0.00335473	7.11162	0.0136061	0.180971	0.170093	0.346825	d__Bacteria;p__Proteobacteria;c__Gammaproteobacteria;o__Pseudomonadales;f__Moraxellaceae;g__Moraxella;s__
MAG_NL1_00061	0.113869	0.101867	1.11782	0.107868	0.180971	0.0806205	0.346825	d__Bacteria;p__Bacteroidota;c__Bacteroidia;o__Bacteroidales;f__Porphyromonadaceae;g__Porphyromonas;s__
MAG_DE1_00020	0.0120968	0.0154832	0.781287	0.01379	0.181472	0.81804	0.346957	d__Bacteria;p__Bacteroidota;c__Bacteroidia;o__Bacteroidales;f__Bacteroidaceae;g__Prevotella;s__Prevotella sp900543975
MAG_DE3_00002	0.0032616	0.0137149	0.237814	0.00848827	0.18263	0.255508	0.348341	d__Bacteria;p__Proteobacteria;c__Gammaproteobacteria;o__Pseudomonadales;f__Pseudomonadaceae;g__Pseudomonas_E;s__Pseudomonas_E syringae
MAG_DE3_00013	0.0127241	0.00916038	1.38903	0.0109422	0.185042	0.324142	0.351274	d__Bacteria;p__Firmicutes_C;c__Negativicutes;o__Selenomonadales;f__Selenomonadaceae;g__Mitsuokella;s__Mitsuokella jalaludinii
MAG_ES1_00050	0.0231431	0.0157418	1.47017	0.0194425	0.184708	0.320878	0.351274	d__Bacteria;p__Bacteroidota;c__Bacteroidia;o__Bacteroidales;f__Bacteroidaceae;g__Prevotella;s__Prevotella pectinovora
MAG_ES4_00068	0.227463	0.107635	2.11327	0.167549	0.188502	0.224213	0.356998	d__Bacteria;p__Proteobacteria;c__Gammaproteobacteria;o__Burkholderiales;f__Neisseriaceae;g__Alysiella;s__
MAG_DE3_00001	0.00668198	0.00768069	0.869971	0.00718134	0.189222	0.336469	0.35734	d__Bacteria;p__Firmicutes_C;c__Negativicutes;o__Selenomonadales;f__Selenomonadaceae;g__Anaerovibrio;s__Anaerovibrio sp900548165
MAG_DE6_00028	0.0157043	0.0124522	1.26117	0.0140783	0.190018	0.279994	0.35734	d__Bacteria;p__Bacteroidota;c__Bacteroidia;o__Bacteroidales;f__Porphyromonadaceae;g__Porphyromonas;s__
MAG_ES4_00085	0.00664734	0.00525449	1.26508	0.00595091	0.190018	0.734611	0.35734	d__Bacteria;p__Firmicutes_A;c__Clostridia;o__Peptostreptococcales;f__Filifactoraceae;g__;s__
MAG_ES3_00032	0.399662	0.237653	1.68171	0.318657	0.192351	0.0415966	0.360883	d__Bacteria;p__Bacteroidota;c__Bacteroidia;o__Flavobacteriales;f__Weeksellaceae;g__Planobacterium;s__
MAG_ES1_00049	0.00163331	0.0013915	1.17378	0.0015124	0.193181	0.331746	0.361595	d__Bacteria;p__Firmicutes;c__Bacilli;o__RFN20;f__CAG-826;g__UBA733;s__
MAG_ES2_00034	0.00916877	0.00528353	1.73535	0.00722615	0.194268	0.264339	0.362783	d__Bacteria;p__Firmicutes;c__Bacilli;o__Erysipelotrichales;f__Erysipelotrichaceae;g__DUUI01;s__
MAG_ES2_00027	0.0669982	0.0218783	3.06232	0.0444382	0.196257	0.270362	0.363959	d__Bacteria;p__Firmicutes;c__Bacilli;o__Staphylococcales;f__Gemellaceae;g__Gemella;s__
MAG_ES3_00011	0.0460307	0.0317254	1.45091	0.038878	0.196257	0.435616	0.363959	d__Bacteria;p__Fusobacteriota;c__Fusobacteriia;o__Fusobacteriales;f__Leptotrichiaceae;g__Leptotrichia_A;s__
MAG_ES3_00065	0.0182445	0.0128348	1.42149	0.0155396	0.196257	0.208069	0.363959	d__Bacteria;p__Bacteroidota;c__Bacteroidia;o__Flavobacteriales;f__Flavobacteriaceae;g__Myroides;s__
MAG_DE4_00003	0.00594133	0.0663585	0.0895339	0.0361499	0.200219	0.936005	0.367908	d__Bacteria;p__Proteobacteria;c__Gammaproteobacteria;o__Enterobacterales;f__Pasteurellaceae;g__Actinobacillus;s__Actinobacillus lignieresii
MAG_DE4_00020	0.0168157	0.00466685	3.60322	0.0107413	0.200219	0.0228464	0.367908	d__Bacteria;p__Actinobacteriota;c__Actinomycetia;o__Mycobacteriales;f__Mycobacteriaceae;g__Corynebacterium;s__Corynebacterium phoceense
MAG_DE6_00034	0.300002	0.27943	1.07362	0.289716	0.200219	0.24985	0.367908	d__Bacteria;p__Bacteroidota;c__Bacteroidia;o__Bacteroidales;f__Porphyromonadaceae;g__Porphyromonas;s__
MAG_ES1_00073	0.0063205	0.00905892	0.69771	0.00768971	0.200219	0.359348	0.367908	d__Bacteria;p__Firmicutes_A;c__Clostridia_A;o__Christensenellales;f__CAG-917;g__CAG-349;s__CAG-349 sp003539515
MAG_ES3_00028	0.0370269	0.0195541	1.89356	0.0282905	0.20129	0.431242	0.36819	d__Bacteria;p__Bacteroidota;c__Bacteroidia;o__Bacteroidales;f__Porphyromonadaceae;g__Porphyromonas;s__
MAG_NL1_00062	0.026389	0.00233305	11.311	0.014361	0.20129	0.497857	0.36819	d__Bacteria;p__Actinobacteriota;c__Actinomycetia;o__Mycobacteriales;f__Mycobacteriaceae;g__Corynebacterium;s__
MAG_DE1_00029	0.0646093	0.0306608	2.10723	0.0476351	0.204238	0.197664	0.371889	d__Bacteria;p__Proteobacteria;c__Gammaproteobacteria;o__Burkholderiales;f__Neisseriaceae;g__Neisseria;s__
MAG_ES1_00009	0.023903	0.0247809	0.964574	0.024342	0.204238	0.480109	0.371889	d__Bacteria;p__Firmicutes_A;c__Clostridia;o__Oscillospirales;f__Ruminococcaceae;g__Gemmiger;s__Gemmiger sp900554145
MAG_DE1_00035	0.0115108	0.0152742	0.753612	0.0133925	0.205436	0.605287	0.373224	d__Bacteria;p__Firmicutes_A;c__Clostridia;o__Lachnospirales;f__Lachnospiraceae;g__Agathobacter;s__Agathobacter sp900317585
MAG_DE3_00024	0.171772	0.16903	1.01622	0.170401	0.208314	0.138123	0.375902	d__Bacteria;p__Proteobacteria;c__Gammaproteobacteria;o__Burkholderiales;f__Neisseriaceae;g__Alysiella;s__
MAG_DE6_00005	0.00940549	0.0136514	0.688976	0.0115284	0.208314	0.784835	0.375902	d__Bacteria;p__Firmicutes;c__Bacilli;o__Lactobacillales;f__Streptococcaceae;g__Streptococcus;s__Streptococcus gallolyticus
MAG_NL1_00037	0.0340062	0.0150182	2.26434	0.0245122	0.208314	0.192086	0.375902	d__Bacteria;p__Firmicutes;c__Bacilli;o__Staphylococcales;f__Gemellaceae;g__Gemella;s__
MAG_DE4_00017	0.0190142	0.04229	0.449615	0.0306521	0.209644	0.0750785	0.377453	d__Bacteria;p__Firmicutes_A;c__Clostridia;o__Lachnospirales;f__Lachnospiraceae;g__Lachnoanaerobaculum;s__
MAG_ES1_00002	0.0122391	0.0120627	1.01462	0.0121509	0.212448	0.41503	0.381646	d__Bacteria;p__Bacteroidota;c__Bacteroidia;o__Bacteroidales;f__Bacteroidaceae;g__Prevotella;s__Prevotella sp002251365
MAG_ES4_00039	0.0138108	0.0145553	0.948853	0.0141831	0.213914	0.295844	0.383421	d__Bacteria;p__Firmicutes_A;c__Clostridia;o__Peptostreptococcales;f__Filifactoraceae;g__;s__
MAG_DE2_00022	0.00878188	0.0145054	0.605422	0.0116436	0.21664	0.227312	0.386581	d__Bacteria;p__Firmicutes;c__Bacilli;o__Lactobacillales;f__Lactobacillaceae;g__Limosilactobacillus;s__Limosilactobacillus reuteri
MAG_ES4_00107	0.377479	0.401225	0.940814	0.389352	0.21664	0.156221	0.386581	d__Bacteria;p__Bacteroidota;c__Bacteroidia;o__Bacteroidales;f__Porphyromonadaceae;g__Porphyromonas;s__
MAG_DE1_00010	0.00114551	0.0197771	0.057921	0.0104613	0.218306	0.125429	0.386976	d__Bacteria;p__Firmicutes;c__Bacilli;o__Lactobacillales;f__Lactobacillaceae;g__Companilactobacillus;s__Companilactobacillus farciminis
MAG_ES2_00013	0.0102199	0.00576236	1.77357	0.00799114	0.218246	0.357435	0.386976	d__Bacteria;p__Actinobacteriota;c__Actinomycetia;o__Actinomycetales;f__Actinomycetaceae;g__ZJ293;s__
MAG_ES3_00084	0.029338	0.022031	1.33167	0.0256845	0.218246	0.513333	0.386976	d__Bacteria;p__Firmicutes_A;c__Clostridia;o__Peptostreptococcales;f__Filifactoraceae;g__;s__
MAG_ES1_00007	0.0238435	0.020453	1.16577	0.0221483	0.22044	0.438364	0.38904	d__Bacteria;p__Firmicutes_A;c__Clostridia;o__Oscillospirales;f__Ruminococcaceae;g__Gemmiger;s__Gemmiger variabilis_B
MAG_ES1_00074	0.00660664	0.00542767	1.21721	0.00601716	0.22044	0.795855	0.38904	d__Bacteria;p__Firmicutes_A;c__Clostridia;o__Lachnospirales;f__Lachnospiraceae;g__AM51-8;s__AM51-8 sp003478275
MAG_ES4_00128	0.0291246	0.00694726	4.19225	0.0180359	0.227099	0.345051	0.399914	d__Bacteria;p__Bacteroidota;c__Bacteroidia;o__Bacteroidales;f__Porphyromonadaceae;g__Porphyromonas_A;s__
MAG_DE5_00016	0.240977	0.18366	1.31208	0.212318	0.229563	0.181277	0.401505	d__Bacteria;p__Bacteroidota;c__Bacteroidia;o__Bacteroidales;f__Porphyromonadaceae;g__Porphyromonas;s__
MAG_ES2_00068	0.0222312	0.00557742	3.98593	0.0139043	0.229563	0.310865	0.401505	d__Bacteria;p__Bacteroidota;c__Bacteroidia;o__Bacteroidales;f__Bacteroidaceae;g__UBA4372;s__UBA4372 sp900766785
MAG_ES2_00071	0.0257589	0.0108268	2.37919	0.0182929	0.229563	0.616843	0.401505	d__Bacteria;p__Firmicutes_C;c__Negativicutes;o__Veillonellales;f__Megasphaeraceae;g__Megasphaera;s__Megasphaera elsdenii
MAG_ES4_00012	0.00971999	0.003252	2.98893	0.00648599	0.230003	0.492467	0.401505	d__Bacteria;p__Firmicutes_A;c__Clostridia_A;o__Christensenellales;f__CAG-74;g__DTU024;s__
MAG_ES3_00005	0.0829878	0.0992709	0.835974	0.0911294	0.231621	0.0841572	0.403452	d__Bacteria;p__Bacteroidota;c__Bacteroidia;o__Bacteroidales;f__Porphyromonadaceae;g__Porphyromonas;s__
MAG_US1_00002	0.032464	0.0369881	0.877688	0.0347261	0.233987	0.0384196	0.406692	d__Bacteria;p__Firmicutes;c__Bacilli;o__Lactobacillales;f__Streptococcaceae;g__Streptococcus;s__Streptococcus thermophilus
MAG_NL2_00009	8.21708e-05	9.05629e-05	0.907334	8.63668e-05	0.235077	0.483284	0.407703	d__Bacteria;p__Proteobacteria;c__Gammaproteobacteria;o__Pseudomonadales;f__Pseudomonadaceae;g__Pseudomonas_D;s__
MAG_DE2_00020	0.0493295	0.0271328	1.81808	0.0382312	0.238471	0.342689	0.412699	d__Bacteria;p__Proteobacteria;c__Gammaproteobacteria;o__Burkholderiales;f__Neisseriaceae;g__Neisseria;s__
MAG_DE2_00011	0.0101538	0.0089117	1.13937	0.00953273	0.243014	0.036173	0.41431	d__Bacteria;p__Firmicutes_A;c__Clostridia;o__Lachnospirales;f__Lachnospiraceae;g__Lachnoanaerobaculum;s__
MAG_DE4_00004	0.247843	0.217485	1.13959	0.232664	0.243014	0.270362	0.41431	d__Bacteria;p__Bacteroidota;c__Bacteroidia;o__Bacteroidales;f__Porphyromonadaceae;g__Porphyromonas;s__
MAG_DE6_00037	0.0199597	0.0138205	1.44421	0.0168901	0.243014	0.421524	0.41431	d__Bacteria;p__Firmicutes_A;c__Clostridia;o__Lachnospirales;f__Lachnospiraceae;g__;s__
MAG_ES1_00038	0.00175637	0.0023276	0.754584	0.00204199	0.243014	0.448119	0.41431	d__Bacteria;p__Bacteroidota;c__Bacteroidia;o__Bacteroidales;f__Tannerellaceae;g__Parabacteroides;s__
MAG_ES1_00044	0.310975	0.308401	1.00835	0.309688	0.243014	0.146961	0.41431	d__Bacteria;p__Bacteroidota;c__Bacteroidia;o__Bacteroidales;f__Porphyromonadaceae;g__Porphyromonas;s__
MAG_ES2_00098	0.0197043	0.0175331	1.12383	0.0186187	0.243014	0.368173	0.41431	d__Bacteria;p__Proteobacteria;c__Gammaproteobacteria;o__Burkholderiales;f__Burkholderiaceae;g__Pelistega;s__
MAG_ES2_00103	0.0132365	0.0303434	0.436225	0.0217899	0.243014	0.189341	0.41431	d__Bacteria;p__Firmicutes;c__Bacilli;o__Lactobacillales;f__Lactobacillaceae;g__Limosilactobacillus;s__Limosilactobacillus reuteri
MAG_DE3_00016	0.0487869	0.0174925	2.78901	0.0331397	0.247616	0.0609596	0.416846	d__Bacteria;p__Proteobacteria;c__Gammaproteobacteria;o__Pseudomonadales;f__Moraxellaceae;g__Moraxella;s__
MAG_DE6_00013	0.053367	0.0325981	1.63712	0.0429826	0.247616	0.299445	0.416846	d__Bacteria;p__Firmicutes;c__Bacilli;o__Lactobacillales;f__Streptococcaceae;g__Streptococcus;s__Streptococcus plurextorum
MAG_DE6_00051	0.0224075	0.0163659	1.36915	0.0193867	0.247616	0.236789	0.416846	d__Bacteria;p__Firmicutes;c__Bacilli;o__Staphylococcales;f__Gemellaceae;g__Gemella;s__
MAG_ES3_00043	0.014254	0.000850989	16.75	0.00755252	0.247616	0.0547796	0.416846	d__Bacteria;p__Bacteroidota;c__Bacteroidia;o__Flavobacteriales;f__Weeksellaceae;g__Planobacterium;s__
MAG_ES4_00076	0.21644	0.328424	0.659026	0.272432	0.247616	0.0718172	0.416846	d__Bacteria;p__Bacteroidota;c__Bacteroidia;o__Bacteroidales;f__Porphyromonadaceae;g__Porphyromonas;s__
MAG_ES4_00095	0.0434957	0.0384056	1.13254	0.0409506	0.247616	0.173469	0.416846	d__Bacteria;p__Firmicutes_A;c__Clostridia;o__Peptostreptococcales;f__Filifactoraceae;g__;s__
MAG_DE1_00033	0.277881	0.25422	1.09307	0.266051	0.252277	0.200496	0.422919	d__Bacteria;p__Bacteroidota;c__Bacteroidia;o__Bacteroidales;f__Porphyromonadaceae;g__Porphyromonas;s__
MAG_ES3_00072	0.0194498	0.0177221	1.09749	0.018586	0.252277	0.383427	0.422919	d__Bacteria;p__Proteobacteria;c__Gammaproteobacteria;o__Burkholderiales;f__Burkholderiaceae;g__Pelistega;s__
MAG_DE6_00054	0.0260806	0.0234163	1.11378	0.0247484	0.256998	0.189341	0.427266	d__Bacteria;p__Proteobacteria;c__Gammaproteobacteria;o__Burkholderiales;f__Burkholderiaceae;g__Pelistega;s__
MAG_ES1_00087	0.00162996	0.00161169	1.01134	0.00162083	0.256998	0.399068	0.427266	d__Bacteria;p__Bacteroidota;c__Bacteroidia;o__Bacteroidales;f__UBA932;g__UBA1232;s__UBA1232 sp004561775
MAG_ES2_00012	0.0723781	0.020059	3.60825	0.0462186	0.256998	0.224213	0.427266	d__Bacteria;p__Bacteroidota;c__Bacteroidia;o__Bacteroidales;f__Porphyromonadaceae;g__Porphyromonas;s__
MAG_ES2_00102	0.0184845	0.0136425	1.35493	0.0160635	0.256998	0.135458	0.427266	d__Bacteria;p__Firmicutes;c__Bacilli;o__Staphylococcales;f__Gemellaceae;g__Gemella;s__
MAG_NL1_00060	0.00935801	0.000125211	74.7382	0.00474161	0.259583	0.483409	0.430672	d__Bacteria;p__Firmicutes_A;c__Clostridia;o__Tissierellales;f__Peptoniphilaceae;g__Peptoniphilus;s__
MAG_ES1_00021	0.00924512	0.010691	0.86476	0.00996804	0.261778	0.897231	0.433419	d__Bacteria;p__Bacteroidota;c__Bacteroidia;o__Bacteroidales;f__Bacteroidaceae;g__UBA4372;s__UBA4372 sp900543815
MAG_DE1_00027	0.0388637	0.0121522	3.19806	0.025508	0.266619	0.309249	0.43962	d__Bacteria;p__Bacteroidota;c__Bacteroidia;o__Bacteroidales;f__Porphyromonadaceae;g__Porphyromonas;s__
MAG_NL1_00040	0.255751	0.205896	1.24214	0.230823	0.266619	0.224213	0.43962	d__Bacteria;p__Bacteroidota;c__Bacteroidia;o__Bacteroidales;f__Porphyromonadaceae;g__Porphyromonas;s__
MAG_ES1_00075	0.00682251	0.00391405	1.74308	0.00536828	0.26747	0.452555	0.44012	d__Bacteria;p__Firmicutes;c__Bacilli;o__Erysipelotrichales;f__Erysipelotrichaceae;g__Bulleidia;s__Bulleidia sp900539965
MAG_DE6_00064	0.0188647	0.0147057	1.28281	0.0167852	0.271519	0.415011	0.442252	d__Bacteria;p__Proteobacteria;c__Gammaproteobacteria;o__Burkholderiales;f__Neisseriaceae;g__Neisseria;s__
MAG_DE6_00078	0.00607978	0.00706947	0.860006	0.00657463	0.271519	0.387878	0.442252	d__Bacteria;p__Proteobacteria;c__Gammaproteobacteria;o__Pseudomonadales;f__Moraxellaceae;g__Moraxella;s__
MAG_ES1_00081	0.00870635	0.00831281	1.04734	0.00850958	0.2701	0.4578	0.442252	d__Bacteria;p__Firmicutes_A;c__Clostridia;o__Oscillospirales;f__Ruminococcaceae;g__Ruminococcus_C;s__Ruminococcus_C sp000433635
MAG_ES1_00104	0.0118263	0.00608542	1.94339	0.00895587	0.2701	0.440845	0.442252	d__Bacteria;p__Bacteroidota;c__Bacteroidia;o__Bacteroidales;f__Bacteroidaceae;g__Prevotellamassilia;s__Prevotellamassilia sp004552865
MAG_ES2_00033	0.077999	0.02306	3.38244	0.0505295	0.271519	0.948784	0.442252	d__Bacteria;p__Bacteroidota;c__Bacteroidia;o__Bacteroidales;f__Bacteroidaceae;g__Prevotella;s__Prevotella sp900548195
MAG_ES4_00045	0.0168363	0.0128788	1.30729	0.0148575	0.274489	0.555534	0.446184	d__Bacteria;p__Fusobacteriota;c__Fusobacteriia;o__Fusobacteriales;f__Leptotrichiaceae;g__Leptotrichia_A;s__
MAG_NL2_00002	0.000701222	0.000480001	1.46088	0.000590611	0.275201	0.40564	0.446437	d__Bacteria;p__Firmicutes_A;c__Clostridia;o__Lachnospirales;f__Lachnospiraceae;g__CAG-791;s__CAG-791 sp002358875
MAG_DE6_00035	0.022155	0.00408093	5.42891	0.013118	0.281501	0.348793	0.455736	d__Bacteria;p__Proteobacteria;c__Gammaproteobacteria;o__Burkholderiales;f__Neisseriaceae;g__;s__
MAG_DE1_00038	0.0135564	0.0134913	1.00483	0.0135238	0.285235	0.749629	0.46025	d__Bacteria;p__Firmicutes_C;c__Negativicutes;o__Veillonellales;f__Dialisteraceae;g__Dialister;s__Dialister sp000434475
MAG_ES1_00064	0.0109238	0.0077278	1.41357	0.00932578	0.286582	0.454818	0.46025	d__Bacteria;p__Firmicutes_C;c__Negativicutes;o__Acidaminococcales;f__Acidaminococcaceae;g__Phascolarctobacterium_A;s__Phascolarctobacterium_A succinatutens
MAG_ES2_00057	0.0184665	0.00581935	3.1733	0.0121429	0.286582	0.633989	0.46025	d__Bacteria;p__Bacteroidota;c__Bacteroidia;o__Flavobacteriales;f__Flavobacteriaceae;g__Capnocytophaga;s__
MAG_ES4_00011	0.0274117	0.0222736	1.23068	0.0248427	0.286582	0.680661	0.46025	d__Bacteria;p__Firmicutes_A;c__Clostridia;o__Lachnospirales;f__Lachnospiraceae;g__;s__
MAG_ES4_00134	0.0060683	0.0052073	1.16535	0.0056378	0.291723	0.417344	0.467572	d__Bacteria;p__Actinobacteriota;c__Actinomycetia;o__Actinomycetales;f__Actinomycetaceae;g__ZJ293;s__
MAG_ES1_00052	0.00434313	0.00442409	0.9817	0.00438361	0.296262	0.560766	0.473901	d__Bacteria;p__Firmicutes_C;c__Negativicutes;o__Selenomonadales;f__Selenomonadaceae;g__Anaerovibrio;s__
MAG_DE3_00023	1.18248	1.06619	1.10907	1.12434	0.302187	0.421524	0.48146	d__Bacteria;p__Proteobacteria;c__Gammaproteobacteria;o__Enterobacterales;f__Pasteurellaceae;g__Actinobacillus_A;s__Actinobacillus_A porcitonsillarum
MAG_ES4_00010	0.00940187	0.00847044	1.10996	0.00893616	0.301881	0.216414	0.48146	d__Bacteria;p__Firmicutes;c__Bacilli;o__Erysipelotrichales;f__Erysipelotrichaceae;g__DUUI01;s__
MAG_DE2_00009	0.0550948	0.0274193	2.00935	0.041257	0.307509	0.266866	0.484272	d__Bacteria;p__Fusobacteriota;c__Fusobacteriia;o__Fusobacteriales;f__Leptotrichiaceae;g__Leptotrichia;s__
MAG_ES1_00045	0.0116408	0.0110624	1.05229	0.0113516	0.307509	0.505569	0.484272	d__Bacteria;p__Firmicutes;c__Bacilli;o__Erysipelotrichales;f__Erysipelotrichaceae;g__Bulleidia;s__
MAG_ES1_00067	0.00311466	0.00258066	1.20692	0.00284766	0.307509	0.658673	0.484272	d__Bacteria;p__Proteobacteria;c__Gammaproteobacteria;o__Enterobacterales;f__Succinivibrionaceae;g__Succinivibrio;s__Succinivibrio sp003456415
MAG_ES2_00079	0.354119	0.151079	2.34394	0.252599	0.307509	0.181277	0.484272	d__Bacteria;p__Fusobacteriota;c__Fusobacteriia;o__Fusobacteriales;f__Leptotrichiaceae;g__;s__
MAG_ES3_00067	0.247924	0.392207	0.632126	0.320066	0.307509	0.766374	0.484272	d__Bacteria;p__Firmicutes;c__Bacilli;o__Lactobacillales;f__Streptococcaceae;g__Streptococcus;s__
MAG_ES4_00043	0.00740677	0.0079545	0.931142	0.00768064	0.30757	0.145419	0.484272	d__Bacteria;p__Firmicutes_B;c__Peptococcia;o__Peptococcales;f__Peptococcaceae;g__;s__
MAG_ES1_00103	0.0025377	0.00167165	1.51808	0.00210467	0.310193	0.460628	0.487446	d__Bacteria;p__Bacteroidota;c__Bacteroidia;o__Bacteroidales;f__Bacteroidaceae;g__Prevotella;s__Prevotella sp900552675
MAG_DE2_00006	0.0173506	0.0231473	0.749574	0.020249	0.312892	0.149236	0.487605	d__Bacteria;p__Firmicutes;c__Bacilli;o__Lactobacillales;f__Lactobacillaceae;g__Lactobacillus;s__Lactobacillus johnsonii
MAG_DE2_00017	0.0297666	0.0458028	0.649886	0.0377847	0.312892	0.552174	0.487605	d__Bacteria;p__Firmicutes;c__Bacilli;o__Lactobacillales;f__Streptococcaceae;g__Streptococcus;s__Streptococcus porci
MAG_DE6_00014	0.0856572	0.0521384	1.64288	0.0688978	0.31333	0.502896	0.487605	d__Bacteria;p__Bacteroidota;c__Bacteroidia;o__Bacteroidales;f__Porphyromonadaceae;g__Porphyromonas;s__
MAG_ES3_00070	0.021068	0.0190223	1.10754	0.0200451	0.312892	0.281035	0.487605	d__Bacteria;p__Firmicutes_A;c__Clostridia;o__Peptostreptococcales;f__Filifactoraceae;g__;s__
MAG_ES4_00089	0.0204142	0.00889417	2.29524	0.0146542	0.312748	0.508056	0.487605	d__Bacteria;p__Proteobacteria;c__Gammaproteobacteria;o__Burkholderiales;f__Neisseriaceae;g__Neisseria;s__
MAG_ES2_00001	0.0145653	0.0380991	0.382301	0.0263322	0.318376	0.954912	0.492593	d__Bacteria;p__Firmicutes;c__Bacilli;o__Lactobacillales;f__Lactobacillaceae;g__Limosilactobacillus;s__Limosilactobacillus mucosae
MAG_ES2_00042	0.103321	0.0146516	7.05184	0.0589863	0.318336	0.449974	0.492593	d__Bacteria;p__Spirochaetota;c__Spirochaetia;o__Treponematales;f__Treponemataceae;g__Treponema_B;s__Treponema_B pedis
MAG_ES3_00048	0.0118145	0.0162771	0.725835	0.0140458	0.318336	0.682099	0.492593	d__Bacteria;p__Firmicutes;c__Bacilli;o__Lactobacillales;f__Streptococcaceae;g__Streptococcus;s__
MAG_DE5_00020	0.0186225	0.00717659	2.5949	0.0128995	0.32384	0.475105	0.499123	d__Bacteria;p__Bacteroidota;c__Bacteroidia;o__Bacteroidales;f__Bacteroidaceae;g__Prevotella;s__
MAG_ES4_00086	0.0507676	0.0195581	2.59573	0.0351629	0.32384	0.421524	0.499123	d__Bacteria;p__Bacteroidota;c__Bacteroidia;o__Bacteroidales;f__Porphyromonadaceae;g__Porphyromonas;s__
MAG_DE1_00024	0.0106003	0.00808385	1.31129	0.00934207	0.329828	0.622527	0.504479	d__Bacteria;p__Actinobacteriota;c__Coriobacteriia;o__Coriobacteriales;f__Atopobiaceae;g__Olsenella_E;s__Olsenella_E sp003609875
MAG_DE5_00004	0.0138395	0.00267338	5.17676	0.00825642	0.329404	0.677698	0.504479	d__Bacteria;p__Actinobacteriota;c__Actinomycetia;o__Actinomycetales;f__Bifidobacteriaceae;g__Bifidobacterium;s__Bifidobacterium thermophilum
MAG_ES1_00024	0.00119018	0.00104362	1.14044	0.0011169	0.329404	0.599826	0.504479	d__Bacteria;p__Spirochaetota;c__Spirochaetia;o__Sphaerochaetales;f__Sphaerochaetaceae;g__Spiro-01;s__
MAG_ES1_00088	0.00343778	0.00268472	1.2805	0.00306125	0.329404	0.281035	0.504479	d__Bacteria;p__Bacteroidota;c__Bacteroidia;o__Bacteroidales;f__UBA932;g__RC9;s__RC9 sp004552965
MAG_DE1_00006	0.0237924	0.0171646	1.38613	0.0204785	0.335028	0.367864	0.505691	d__Bacteria;p__Bacteroidota;c__Bacteroidia;o__Bacteroidales;f__Bacteroidaceae;g__Phocaeicola;s__
MAG_DE4_00029	0.0196018	0.0110933	1.76699	0.0153476	0.335028	0.668873	0.505691	d__Bacteria;p__Bacteroidota;c__Bacteroidia;o__Bacteroidales;f__Bacteroidaceae;g__Prevotellamassilia;s__Prevotellamassilia sp004552155
MAG_ES1_00089	0.0141357	0.00449786	3.14276	0.00931679	0.335028	0.330521	0.505691	d__Bacteria;p__Bacteroidota;c__Bacteroidia;o__Bacteroidales;f__Bacteroidaceae;g__UBA4372;s__UBA4372 sp900766785
MAG_ES4_00013	0.0254859	0.0258144	0.987274	0.0256501	0.335028	0.368173	0.505691	d__Bacteria;p__Proteobacteria;c__Gammaproteobacteria;o__Burkholderiales;f__Burkholderiaceae;g__Pelistega;s__
MAG_ES4_00020	0.053915	0.0810383	0.665303	0.0674766	0.335028	0.149236	0.505691	d__Bacteria;p__Bacteroidota;c__Bacteroidia;o__Bacteroidales;f__Bacteroidaceae;g__Prevotella;s__
MAG_ES4_00028	0.0206191	0.021715	0.949535	0.0211671	0.335028	0.599908	0.505691	d__Bacteria;p__Proteobacteria;c__Gammaproteobacteria;o__Pseudomonadales;f__Moraxellaceae;g__Acinetobacter;s__
MAG_ES4_00070	0.0345412	0.027525	1.2549	0.0310331	0.335028	0.508152	0.505691	d__Bacteria;p__Firmicutes_A;c__Clostridia;o__Peptostreptococcales;f__Filifactoraceae;g__;s__
MAG_ES3_00010	0.0271049	0.0181952	1.48968	0.0226501	0.337076	0.96138	0.507827	d__Bacteria;p__Proteobacteria;c__Gammaproteobacteria;o__Enterobacterales;f__Pasteurellaceae;g__Bibersteinia;s__
MAG_DE4_00006	0.038329	0.144658	0.264962	0.0914937	0.340713	0.590431	0.510434	d__Bacteria;p__Proteobacteria;c__Gammaproteobacteria;o__Enterobacterales;f__Pasteurellaceae;g__Actinobacillus_A;s__
MAG_DE4_00027	0.0202495	0.00771772	2.62377	0.0139836	0.340713	0.778667	0.510434	d__Bacteria;p__Firmicutes_C;c__Negativicutes;o__Veillonellales;f__Megasphaeraceae;g__Megasphaera;s__Megasphaera elsdenii
MAG_DE6_00023	0.0431323	0.0293792	1.46812	0.0362557	0.340713	0.370386	0.510434	d__Bacteria;p__Bacteroidota;c__Bacteroidia;o__Bacteroidales;f__Porphyromonadaceae;g__Porphyromonas;s__
MAG_ES1_00034	0.0106949	0.00940778	1.13682	0.0100514	0.341543	0.536957	0.510725	d__Bacteria;p__Actinobacteriota;c__Coriobacteriia;o__Coriobacteriales;f__Coriobacteriaceae;g__Collinsella;s__Collinsella sp002391315
MAG_DE3_00011	0.0115594	0.00778895	1.48408	0.00967418	0.346458	0.536155	0.513295	d__Bacteria;p__Firmicutes_C;c__Negativicutes;o__Acidaminococcales;f__Acidaminococcaceae;g__Phascolarctobacterium_A;s__Phascolarctobacterium_A succinatutens
MAG_DE3_00021	0.125036	0.0641976	1.94768	0.0946169	0.346458	0.346808	0.513295	d__Bacteria;p__Proteobacteria;c__Gammaproteobacteria;o__Burkholderiales;f__Neisseriaceae;g__Neisseria;s__
MAG_DE4_00002	0.0280522	0.0218763	1.28231	0.0249642	0.346458	0.227312	0.513295	d__Bacteria;p__Bacteroidota;c__Bacteroidia;o__Bacteroidales;f__Bacteroidaceae;g__Phocaeicola;s__
MAG_ES1_00080	0.00362302	0.0035749	1.01346	0.00359896	0.346458	0.29413	0.513295	d__Bacteria;p__Firmicutes_A;c__Clostridia;o__Oscillospirales;f__Oscillospiraceae;g__CAG-110;s__CAG-110 sp000434635
MAG_ES3_00069	0.02076	0.0128841	1.61129	0.016822	0.346458	0.645534	0.513295	d__Bacteria;p__Firmicutes;c__Bacilli;o__Staphylococcales;f__Gemellaceae;g__Gemella;s__
MAG_DE2_00004	0.208453	0.174676	1.19337	0.191565	0.347499	0.253509	0.51389	d__Bacteria;p__Bacteroidota;c__Bacteroidia;o__Bacteroidales;f__Porphyromonadaceae;g__Porphyromonas;s__
MAG_ES1_00035	0.00941019	0.00894229	1.05232	0.00917624	0.34836	0.83047	0.514215	d__Bacteria;p__Firmicutes_A;c__Clostridia;o__Oscillospirales;f__Butyricicoccaceae;g__Butyricicoccus_A;s__Butyricicoccus_A sp002395695
MAG_DE4_00030	0.0603114	0.0310654	1.94143	0.0456884	0.352263	0.192086	0.516181	d__Bacteria;p__Proteobacteria;c__Gammaproteobacteria;o__Burkholderiales;f__Neisseriaceae;g__Neisseria;s__Neisseria dentiae
MAG_ES1_00003	0.0151286	0.0108907	1.38912	0.0130096	0.352263	0.212118	0.516181	d__Bacteria;p__Firmicutes_A;c__Clostridia;o__Lachnospirales;f__Lachnospiraceae;g__Bariatricus;s__Bariatricus sp004560705
MAG_ES2_00015	0.0109547	0.00809648	1.35303	0.00952561	0.352263	0.117804	0.516181	d__Bacteria;p__Firmicutes_A;c__Clostridia;o__Lachnospirales;f__Lachnospiraceae;g__Lachnoanaerobaculum;s__
MAG_ES3_00012	0.0524301	0.0534762	0.980438	0.0529532	0.352263	0.156221	0.516181	d__Bacteria;p__Bacteroidota;c__Bacteroidia;o__Bacteroidales;f__Bacteroidaceae;g__Prevotella;s__
MAG_DE1_00012	0.0131278	0.00884762	1.48377	0.0109877	0.353522	0.502784	0.517082	d__Bacteria;p__Firmicutes_C;c__Negativicutes;o__Selenomonadales;f__Selenomonadaceae;g__Mitsuokella;s__Mitsuokella jalaludinii
MAG_DE4_00032	0.0378606	0.0236156	1.6032	0.0307381	0.358128	0.525606	0.519092	d__Bacteria;p__Fusobacteriota;c__Fusobacteriia;o__Fusobacteriales;f__Leptotrichiaceae;g__Leptotrichia;s__
MAG_ES1_00091	0.00373718	0.00267375	1.39773	0.00320547	0.358128	0.424346	0.519092	d__Bacteria;p__Firmicutes;c__Bacilli;o__Erysipelotrichales;f__Erysipelotrichaceae;g__VUMM01;s__VUMM01 sp009696175
MAG_ES2_00067	0.00976775	0.00535006	1.82573	0.00755891	0.358128	0.270362	0.519092	d__Bacteria;p__Proteobacteria;c__Gammaproteobacteria;o__Burkholderiales;f__Burkholderiaceae;g__Brachymonas;s__
MAG_ES3_00019	0.0554447	0.0257854	2.15023	0.0406151	0.358128	0.440373	0.519092	d__Bacteria;p__Fusobacteriota;c__Fusobacteriia;o__Fusobacteriales;f__Leptotrichiaceae;g__Leptotrichia;s__
MAG_ES4_00081	0.0149392	0.0121503	1.22954	0.0135447	0.355625	0.518347	0.519092	d__Bacteria;p__Firmicutes;c__Bacilli;o__Staphylococcales;f__Gemellaceae;g__Gemella;s__
MAG_DE1_00028	0.141835	0.0236869	5.9879	0.0827607	0.364053	0.240009	0.522026	d__Bacteria;p__Proteobacteria;c__Gammaproteobacteria;o__Pseudomonadales;f__Moraxellaceae;g__Moraxella;s__
MAG_ES2_00002	0.0304577	0.022563	1.34989	0.0265104	0.364053	0.840901	0.522026	d__Bacteria;p__Actinobacteriota;c__Actinomycetia;o__Actinomycetales;f__Actinomycetaceae;g__Trueperella;s__Trueperella pyogenes
MAG_ES3_00068	0.0433868	0.0368264	1.17814	0.0401066	0.364053	0.215097	0.522026	d__Bacteria;p__Fusobacteriota;c__Fusobacteriia;o__Fusobacteriales;f__Leptotrichiaceae;g__;s__
MAG_ES4_00014	0.0305743	0.0256183	1.19345	0.0280963	0.364053	0.385263	0.522026	d__Bacteria;p__Bacteroidota;c__Bacteroidia;o__Bacteroidales;f__Bacteroidaceae;g__Phocaeicola;s__
MAG_ES4_00124	0.0251511	0.0180591	1.39271	0.0216051	0.364053	0.828362	0.522026	d__Bacteria;p__Firmicutes;c__Bacilli;o__Lactobacillales;f__Streptococcaceae;g__Streptococcus;s__Streptococcus porci
MAG_NL1_00050	0.0686893	0.00193579	35.4838	0.0353126	0.364053	0.430889	0.522026	d__Bacteria;p__Firmicutes;c__Bacilli;o__Lactobacillales;f__Aerococcaceae;g__;s__
MAG_ES1_00015	0.0233966	0.0223704	1.04587	0.0228835	0.370037	0.508056	0.525911	d__Bacteria;p__Firmicutes_A;c__Clostridia;o__Oscillospirales;f__Ruminococcaceae;g__SFJ001;s__SFJ001 sp004555865
MAG_ES1_00018	0.177065	0.243554	0.727005	0.210309	0.370037	0.754139	0.525911	d__Bacteria;p__Firmicutes;c__Bacilli;o__Lactobacillales;f__Streptococcaceae;g__Streptococcus;s__
MAG_ES1_00020	0.000830897	0.000885642	0.938186	0.000858269	0.36798	0.668154	0.525911	d__Bacteria;p__Firmicutes;c__Bacilli;o__RF39;f__UBA660;g__UBA3789;s__UBA3789 sp900543055
MAG_ES2_00036	0.0868864	0.0329066	2.64039	0.0598965	0.370037	0.445159	0.525911	d__Bacteria;p__Fusobacteriota;c__Fusobacteriia;o__Fusobacteriales;f__Leptotrichiaceae;g__Leptotrichia;s__
MAG_ES4_00064	0.00993095	0.00396062	2.50742	0.00694578	0.370037	0.752972	0.525911	d__Bacteria;p__Firmicutes_A;c__Clostridia;o__Lachnospirales;f__Lachnospiraceae;g__;s__
MAG_ES1_00099	0.0188635	0.0101629	1.85611	0.0145132	0.37198	0.37907	0.527739	d__Bacteria;p__Bacteroidota;c__Bacteroidia;o__Bacteroidales;f__Bacteroidaceae;g__Prevotella;s__Prevotella sp004556065
MAG_DE5_00022	0.111997	0.0353246	3.17051	0.0736608	0.382184	0.270362	0.538411	d__Bacteria;p__Proteobacteria;c__Gammaproteobacteria;o__Burkholderiales;f__Neisseriaceae;g__Neisseria;s__
MAG_ES2_00064	0.0888565	0.0613364	1.44868	0.0750964	0.382184	0.200496	0.538411	d__Bacteria;p__Proteobacteria;c__Gammaproteobacteria;o__Burkholderiales;f__Burkholderiaceae;g__Pelistega;s__Pelistega suis
MAG_ES3_00060	0.235312	0.142624	1.64988	0.188968	0.382184	0.288613	0.538411	d__Bacteria;p__Proteobacteria;c__Gammaproteobacteria;o__Enterobacterales;f__Pasteurellaceae;g__;s__
MAG_US1_00003	0.12245	0.17245	0.710062	0.14745	0.382184	0.797209	0.538411	d__Bacteria;p__Firmicutes;c__Bacilli;o__Lactobacillales;f__Streptococcaceae;g__Streptococcus;s__
MAG_ES4_00127	0.00896553	0.00542181	1.65361	0.00719367	0.384612	0.871544	0.540882	d__Bacteria;p__Actinobacteriota;c__Actinomycetia;o__Actinomycetales;f__Actinomycetaceae;g__Arcanobacterium_A;s__
MAG_DE4_00026	0.0485704	0.0362953	1.3382	0.0424329	0.385962	0.442622	0.540991	d__Bacteria;p__Firmicutes_C;c__Negativicutes;o__Veillonellales;f__Veillonellaceae;g__Veillonella;s__Veillonella parvula
MAG_ES1_00046	0.000116546	4.73896e-05	2.45932	8.1968e-05	0.386037	0.477794	0.540991	d__Bacteria;p__Proteobacteria;c__Gammaproteobacteria;o__Burkholderiales;f__Burkholderiaceae;g__Duodenibacillus;s__Duodenibacillus massiliensis
MAG_DE2_00024	0.0115693	0.00989793	1.16886	0.0107336	0.388347	0.200496	0.541393	d__Bacteria;p__Firmicutes;c__Bacilli;o__Lactobacillales;f__Streptococcaceae;g__Streptococcus;s__Streptococcus ferus
MAG_DE4_00033	0.0371022	0.0377695	0.982332	0.0374359	0.388347	0.350957	0.541393	d__Bacteria;p__Proteobacteria;c__Gammaproteobacteria;o__Burkholderiales;f__Neisseriaceae;g__Neisseria;s__
MAG_ES1_00036	0.00871639	0.00140036	6.2244	0.00505837	0.38794	0.894003	0.541393	d__Bacteria;p__Firmicutes;c__Bacilli;o__RF39;f__UBA660;g__;s__
MAG_DE6_00062	0.0556816	0.0419965	1.32586	0.048839	0.394568	0.663007	0.549113	d__Bacteria;p__Firmicutes_C;c__Negativicutes;o__Veillonellales;f__Veillonellaceae;g__Veillonella;s__Veillonella caviae
MAG_DE3_00014	1.54569	0.881747	1.75299	1.21372	0.400848	0.281035	0.555926	d__Bacteria;p__Proteobacteria;c__Gammaproteobacteria;o__Pseudomonadales;f__Moraxellaceae;g__Moraxella;s__
MAG_ES4_00109	0.0227473	0.0194244	1.17107	0.0210859	0.400848	0.569359	0.555926	d__Bacteria;p__Proteobacteria;c__Gammaproteobacteria;o__Pseudomonadales;f__Moraxellaceae;g__;s__
MAG_ES3_00076	0.0308153	0.0145177	2.12261	0.0226665	0.404045	0.345051	0.559393	d__Bacteria;p__Bacteroidota;c__Bacteroidia;o__Bacteroidales;f__Porphyromonadaceae;g__Porphyromonas;s__
MAG_DE5_00002	0.0228779	0.0151195	1.51314	0.0189987	0.407187	0.658673	0.560842	d__Bacteria;p__Actinobacteriota;c__Actinomycetia;o__Actinomycetales;f__Actinomycetaceae;g__Trueperella;s__Trueperella pyogenes
MAG_ES2_00024	0.226282	0.162141	1.39558	0.194212	0.407187	0.307027	0.560842	d__Bacteria;p__Proteobacteria;c__Gammaproteobacteria;o__Burkholderiales;f__Neisseriaceae;g__Alysiella;s__
MAG_ES3_00056	0.0141188	0.00472757	2.98647	0.00942318	0.407187	0.457734	0.560842	d__Bacteria;p__Actinobacteriota;c__Actinomycetia;o__Actinomycetales;f__Actinomycetaceae;g__Arcanobacterium_A;s__
MAG_DE1_00042	0.0168565	0.00746937	2.25675	0.0121629	0.410651	0.55577	0.564645	d__Bacteria;p__Firmicutes_C;c__Negativicutes;o__Veillonellales;f__Megasphaeraceae;g__Megasphaera;s__Megasphaera elsdenii
MAG_DE1_00030	0.0341658	0.0161632	2.1138	0.0251645	0.413584	0.170922	0.565771	d__Bacteria;p__Proteobacteria;c__Gammaproteobacteria;o__Burkholderiales;f__Neisseriaceae;g__Neisseria;s__
MAG_DE6_00083	0.0666378	0.0935359	0.71243	0.0800869	0.413584	0.314734	0.565771	d__Bacteria;p__Bacteroidota;c__Bacteroidia;o__Bacteroidales;f__Porphyromonadaceae;g__Porphyromonas;s__
MAG_ES3_00021	0.0109344	0.0169236	0.646099	0.013929	0.413584	0.381199	0.565771	d__Bacteria;p__Bacteroidota;c__Bacteroidia;o__Flavobacteriales;f__Flavobacteriaceae;g__Capnocytophaga;s__
MAG_DE4_00045	0.028612	0.0278823	1.02617	0.0282471	0.420038	0.376502	0.57265	d__Bacteria;p__Firmicutes;c__Bacilli;o__Lactobacillales;f__Streptococcaceae;g__Streptococcus;s__Streptococcus hyointestinalis
MAG_DE5_00029	0.0145932	0.0186148	0.783958	0.016604	0.420038	0.426192	0.57265	d__Bacteria;p__Firmicutes;c__Bacilli;o__Lactobacillales;f__Lactobacillaceae;g__Limosilactobacillus;s__Limosilactobacillus mucosae
MAG_DE2_00021	0.335627	0.248283	1.35179	0.291955	0.43312	0.322565	0.585514	d__Bacteria;p__Proteobacteria;c__Gammaproteobacteria;o__Pseudomonadales;f__Moraxellaceae;g__Moraxella;s__
MAG_DE4_00025	0.0192319	0.00416939	4.61265	0.0117007	0.43312	0.421524	0.585514	d__Bacteria;p__Proteobacteria;c__Gammaproteobacteria;o__Pseudomonadales;f__Moraxellaceae;g__Psychrobacter;s__Psychrobacter pasteurii
MAG_DE4_00035	0.0191024	0.0132998	1.43629	0.0162011	0.430854	0.438296	0.585514	d__Bacteria;p__Firmicutes_C;c__Negativicutes;o__Veillonellales;f__Veillonellaceae;g__Veillonella;s__Veillonella rodentium
MAG_ES3_00007	0.0365695	0.0180302	2.02824	0.0272998	0.43312	0.465184	0.585514	d__Bacteria;p__Proteobacteria;c__Gammaproteobacteria;o__Burkholderiales;f__Burkholderiaceae;g__Lautropia;s__
MAG_ES4_00044	0.0250231	0.0175134	1.4288	0.0212683	0.43312	0.385263	0.585514	d__Bacteria;p__Fusobacteriota;c__Fusobacteriia;o__Fusobacteriales;f__Fusobacteriaceae;g__Fusobacterium;s__
MAG_NL2_00001	0.000158332	0.000123638	1.28061	0.000140985	0.436077	0.903475	0.588521	d__Bacteria;p__Proteobacteria;c__Alphaproteobacteria;o__Rhizobiales_A;f__Rhizobiaceae_A;g__Phyllobacterium;s__Phyllobacterium sp900539805
MAG_ES2_00059	0.0300409	0.00777389	3.86433	0.0189074	0.439747	0.61401	0.590496	d__Bacteria;p__Bacteroidota;c__Bacteroidia;o__Bacteroidales;f__Bacteroidaceae;g__Prevotella;s__Prevotella sp004556065
MAG_ES3_00064	0.0404666	0.0174215	2.32279	0.028944	0.439747	0.515163	0.590496	d__Bacteria;p__Spirochaetota;c__Spirochaetia;o__Treponematales;f__Treponemataceae;g__Treponema_B;s__Treponema_B pedis
MAG_NL1_00056	0.0399335	0.0277641	1.43831	0.0338488	0.439597	0.382752	0.590496	d__Bacteria;p__Firmicutes_C;c__Negativicutes;o__Veillonellales;f__Veillonellaceae;g__Veillonella;s__Veillonella sp900757715
MAG_ES1_00013	0.138498	0.147693	0.937741	0.143096	0.44643	0.150885	0.5945	d__Bacteria;p__Bacteroidota;c__Bacteroidia;o__Bacteroidales;f__Porphyromonadaceae;g__Porphyromonas;s__
MAG_ES1_00051	0.0629668	0.038517	1.63478	0.0507419	0.44643	0.117804	0.5945	d__Bacteria;p__Firmicutes_A;c__Clostridia;o__Lachnospirales;f__Lachnospiraceae;g__Lachnoanaerobaculum;s__
MAG_ES3_00042	0.122444	0.325889	0.375722	0.224166	0.44643	0.502988	0.5945	d__Bacteria;p__Proteobacteria;c__Gammaproteobacteria;o__Burkholderiales;f__Burkholderiaceae;g__Pelistega;s__
MAG_ES3_00055	0.0212352	0.00101537	20.9137	0.0111253	0.44643	0.477619	0.5945	d__Bacteria;p__Proteobacteria;c__Gammaproteobacteria;o__Pseudomonadales;f__Moraxellaceae;g__Moraxella;s__
MAG_NL1_00015	0.0970315	0.078485	1.23631	0.0877583	0.44643	0.202297	0.5945	d__Bacteria;p__Proteobacteria;c__Gammaproteobacteria;o__Burkholderiales;f__Burkholderiaceae;g__Pelistega;s__Pelistega suis
MAG_DE5_00025	0.0247563	0.0104519	2.36859	0.0176041	0.45317	0.310865	0.599498	d__Bacteria;p__Firmicutes_A;c__Clostridia;o__Oscillospirales;f__Oscillospiraceae;g__CAG-83;s__
MAG_DE6_00017	0.00290373	0.0175147	0.165788	0.0102092	0.45317	0.728572	0.599498	d__Bacteria;p__Firmicutes_C;c__Negativicutes;o__Veillonellales;f__Veillonellaceae;g__Veillonella;s__Veillonella sp009929605
MAG_ES2_00078	0.0804338	0.0972245	0.8273	0.0888292	0.45317	0.255083	0.599498	d__Bacteria;p__Bacteroidota;c__Bacteroidia;o__Bacteroidales;f__Porphyromonadaceae;g__Porphyromonas;s__
MAG_ES3_00023	0.0260365	0.0258342	1.00783	0.0259353	0.45317	0.189341	0.599498	d__Bacteria;p__Bacteroidota;c__Bacteroidia;o__Bacteroidales;f__Bacteroidaceae;g__Phocaeicola;s__
MAG_DE1_00048	0.00631773	0.00448249	1.40942	0.00540011	0.458659	0.57214	0.604504	d__Bacteria;p__Firmicutes_C;c__Negativicutes;o__Acidaminococcales;f__Acidaminococcaceae;g__Phascolarctobacterium_A;s__Phascolarctobacterium_A succinatutens
MAG_ES4_00063	0.0791488	0.0820735	0.964365	0.0806112	0.459965	0.189341	0.604504	d__Bacteria;p__Firmicutes_A;c__Clostridia;o__Lachnospirales;f__Lachnospiraceae;g__Lachnoanaerobaculum;s__
MAG_ES4_00135	0.0156375	0.0125165	1.24935	0.014077	0.459965	0.316998	0.604504	d__Bacteria;p__Firmicutes;c__Bacilli;o__Staphylococcales;f__Gemellaceae;g__Gemella;s__
MAG_NL2_00017	0.138395	0.145647	0.950206	0.142021	0.459965	0.891427	0.604504	d__Bacteria;p__Proteobacteria;c__Gammaproteobacteria;o__Pseudomonadales;f__Moraxellaceae;g__Acinetobacter;s__
MAG_DE6_00047	0.0838898	0.0556637	1.50708	0.0697768	0.466816	0.342689	0.609518	d__Bacteria;p__Fusobacteriota;c__Fusobacteriia;o__Fusobacteriales;f__Leptotrichiaceae;g__;s__
MAG_DE6_00058	0.0140575	0.0247712	0.567495	0.0194144	0.466816	0.530867	0.609518	d__Bacteria;p__Firmicutes;c__Bacilli;o__Lactobacillales;f__Streptococcaceae;g__Streptococcus;s__
MAG_ES1_00094	0.00365603	0.0035907	1.01819	0.00362337	0.465063	0.605354	0.609518	d__Bacteria;p__Bacteroidota;c__Bacteroidia;o__Bacteroidales;f__Bacteroidaceae;g__Prevotella;s__Prevotella sp004557285
MAG_NL2_00003	0.0414974	0.0147665	2.81025	0.0281319	0.466816	0.536155	0.609518	d__Bacteria;p__Spirochaetota;c__Spirochaetia;o__Treponematales;f__Treponemataceae;g__Treponema_B;s__Treponema_B pedis
MAG_ES3_00079	0.310144	0.319422	0.970956	0.314783	0.472932	0.270671	0.616501	d__Bacteria;p__Bacteroidota;c__Bacteroidia;o__Bacteroidales;f__Porphyromonadaceae;g__Porphyromonas;s__
MAG_ES4_00051	0.992356	0.622161	1.59502	0.807258	0.473722	0.828362	0.61653	d__Bacteria;p__Proteobacteria;c__Gammaproteobacteria;o__Enterobacterales;f__Pasteurellaceae;g__Basfia_A;s__Basfia_A porcinus
MAG_DE6_00021	0.0087085	0.0144575	0.60235	0.011583	0.480159	0.21685	0.621559	d__Bacteria;p__Bacteroidota;c__Bacteroidia;o__Bacteroidales;f__Bacteroidaceae;g__Prevotella;s__
MAG_ES1_00016	0.00330102	0.00248308	1.3294	0.00289205	0.480683	0.571895	0.621559	d__Bacteria;p__Verrucomicrobiota;c__Kiritimatiellae;o__RFP12;f__UBA1067;g__RUG572;s__RUG572 sp900547945
MAG_ES1_00058	0.00388424	0.00208203	1.8656	0.00298314	0.480683	0.0798996	0.621559	d__Bacteria;p__Bacteroidota;c__Bacteroidia;o__Bacteroidales;f__Muribaculaceae;g__Sodaliphilus;s__Sodaliphilus sp004559845
MAG_NL1_00041	0.0305567	0.0331375	0.922119	0.0318471	0.480683	0.579378	0.621559	d__Bacteria;p__Spirochaetota;c__Spirochaetia;o__Treponematales;f__Treponemataceae;g__Treponema_B;s__Treponema_B pedis
MAG_DE3_00003	0.0205228	0.0145735	1.40822	0.0175482	0.487698	0.0798905	0.626594	d__Bacteria;p__Firmicutes;c__Bacilli;o__Lactobacillales;f__Streptococcaceae;g__Streptococcus;s__Streptococcus ferus
MAG_ES1_00006	0.00458247	0.00394104	1.16276	0.00426175	0.487698	0.612821	0.626594	d__Bacteria;p__Firmicutes_A;c__Clostridia;o__Oscillospirales;f__Oscillospiraceae;g__F23-B02;s__F23-B02 sp004558025
MAG_ES2_00009	0.0346693	0.0301675	1.14923	0.0324184	0.487698	0.189341	0.626594	d__Bacteria;p__Fusobacteriota;c__Fusobacteriia;o__Fusobacteriales;f__Leptotrichiaceae;g__;s__
MAG_ES3_00090	3.22943	4.75324	0.679416	3.99134	0.487698	0.916867	0.626594	d__Bacteria;p__Proteobacteria;c__Gammaproteobacteria;o__Pseudomonadales;f__Moraxellaceae;g__Moraxella;s__
MAG_ES2_00019	0.755025	0.662895	1.13898	0.70896	0.494767	0.197664	0.63264	d__Bacteria;p__Proteobacteria;c__Gammaproteobacteria;o__Pseudomonadales;f__Moraxellaceae;g__Moraxella;s__
MAG_ES2_00026	0.0146621	0.0154795	0.947199	0.0150708	0.494767	0.670347	0.63264	d__Bacteria;p__Actinobacteriota;c__Coriobacteriia;o__Coriobacteriales;f__Coriobacteriaceae;g__Collinsella;s__Collinsella sp002391315
MAG_NL1_00048	0.0284987	0.059479	0.479139	0.0439889	0.494767	0.355137	0.63264	d__Bacteria;p__Bacteroidota;c__Bacteroidia;o__Bacteroidales;f__Tannerellaceae;g__Tannerella;s__Tannerella forsythia_A
MAG_ES1_00043	0.364161	0.168546	2.1606	0.266353	0.501889	0.555801	0.638695	d__Bacteria;p__Proteobacteria;c__Gammaproteobacteria;o__Pseudomonadales;f__Moraxellaceae;g__Acinetobacter;s__
MAG_ES1_00079	0.00323914	0.0050985	0.635312	0.00416882	0.501889	1	0.638695	d__Bacteria;p__Bacteroidota;c__Bacteroidia;o__Bacteroidales;f__Bacteroidaceae;g__F0040;s__F0040 sp004555055
MAG_ES3_00030	0.137929	0.0824009	1.67387	0.110165	0.501889	0.440373	0.638695	d__Bacteria;p__Proteobacteria;c__Gammaproteobacteria;o__Burkholderiales;f__Neisseriaceae;g__Neisseria;s__
MAG_DE1_00047	0.00757469	0.00633273	1.19612	0.00695371	0.502756	0.414819	0.638786	d__Bacteria;p__Actinobacteriota;c__Coriobacteriia;o__Coriobacteriales;f__Coriobacteriaceae;g__Collinsella;s__Collinsella sp002391315
MAG_ES4_00007	0.01652	0.0333087	0.495965	0.0249144	0.504705	0.452962	0.64025	d__Bacteria;p__Firmicutes_A;c__Clostridia;o__Peptostreptococcales;f__Anaerovoracaceae;g__Eubacterium_M;s__
MAG_DE6_00040	0.014009	0.0175336	0.798979	0.0157713	0.509064	0.138123	0.642733	d__Bacteria;p__Firmicutes_A;c__Clostridia;o__Lachnospirales;f__Lachnospiraceae;g__Lachnoanaerobaculum;s__
MAG_NL1_00047	0.0191288	0.0233117	0.820565	0.0212202	0.509064	0.484487	0.642733	d__Bacteria;p__Campylobacterota;c__Campylobacteria;o__Campylobacterales;f__Campylobacteraceae;g__Campylobacter_A;s__Campylobacter_A mucosalis
MAG_NL1_00063	0.283173	0.157268	1.80058	0.220221	0.509064	0.403152	0.642733	d__Bacteria;p__Proteobacteria;c__Gammaproteobacteria;o__Pseudomonadales;f__Moraxellaceae;g__Moraxella;s__
MAG_ES2_00097	0.0791514	0.0181168	4.36896	0.0486341	0.516291	0.936005	0.650835	d__Bacteria;p__Bacteroidota;c__Bacteroidia;o__Bacteroidales;f__Bacteroidaceae;g__Prevotella;s__Prevotella sp900552515
MAG_DE6_00020	0.0190075	0.0193167	0.983996	0.0191621	0.52357	0.834626	0.656917	d__Bacteria;p__Actinobacteriota;c__Actinomycetia;o__Actinomycetales;f__Actinomycetaceae;g__Actinomyces;s__Actinomyces howellii
MAG_ES2_00069	0.0406397	0.0186233	2.18219	0.0296315	0.52357	0.38969	0.656917	d__Bacteria;p__Fusobacteriota;c__Fusobacteriia;o__Fusobacteriales;f__Leptotrichiaceae;g__Leptotrichia_A;s__
MAG_NL1_00035	0.0312021	0.0572676	0.544847	0.0442348	0.52357	0.746855	0.656917	d__Bacteria;p__Actinobacteriota;c__Actinomycetia;o__Actinomycetales;f__Micrococcaceae;g__Rothia;s__
MAG_NL2_00014	1.11424e-05	1.4865e-05	0.749571	1.30037e-05	0.531553	0.847438	0.665892	d__Bacteria;p__Bacteroidota;c__Bacteroidia;o__Flavobacteriales;f__Flavobacteriaceae;g__Mariniflexile;s__
MAG_ES4_00019	0.0512212	0.0398642	1.28489	0.0455427	0.538281	0.462703	0.672224	d__Bacteria;p__Firmicutes_C;c__Negativicutes;o__Veillonellales;f__Veillonellaceae;g__Veillonella;s__Veillonella sp900757715
MAG_US1_00004	0.753515	0.690705	1.09094	0.72211	0.538281	0.464594	0.672224	d__Bacteria;p__Proteobacteria;c__Gammaproteobacteria;o__Enterobacterales;f__Pasteurellaceae;g__Actinobacillus_A;s__Actinobacillus_A minor
MAG_ES3_00016	0.0255408	0.0390207	0.654545	0.0322807	0.545712	0.942393	0.680446	d__Bacteria;p__Firmicutes_A;c__Clostridia;o__Tissierellales;f__Peptoniphilaceae;g__Helcococcus;s__
MAG_DE4_00012	0.0266403	0.0127955	2.082	0.0197179	0.553193	0.791016	0.687638	d__Bacteria;p__Firmicutes;c__Bacilli;o__Lactobacillales;f__Streptococcaceae;g__Streptococcus;s__Streptococcus porci
MAG_ES1_00055	0.0132759	0.012769	1.03969	0.0130225	0.553193	0.796228	0.687638	d__Bacteria;p__Bacteroidota;c__Bacteroidia;o__Bacteroidales;f__Bacteroidaceae;g__Prevotella;s__Prevotella sp000436915
MAG_ES2_00047	0.0858807	0.0173909	4.93825	0.0516358	0.560722	0.552174	0.69592	d__Bacteria;p__Firmicutes_A;c__Clostridia;o__Peptostreptococcales;f__Filifactoraceae;g__;s__
MAG_DE4_00019	0.0722448	0.0364957	1.97954	0.0543702	0.5683	0.628251	0.703151	d__Bacteria;p__Firmicutes;c__Bacilli;o__Lactobacillales;f__Lactobacillaceae;g__Ligilactobacillus;s__Ligilactobacillus salivarius
MAG_ES3_00033	0.0221203	0.0182729	1.21055	0.0201966	0.5683	0.955179	0.703151	d__Bacteria;p__Actinobacteriota;c__Actinomycetia;o__Actinomycetales;f__Actinomycetaceae;g__Actinomyces;s__Actinomyces howellii
MAG_ES3_00044	0.0157707	0.0237101	0.665148	0.0197404	0.574467	0.967799	0.709687	d__Bacteria;p__Proteobacteria;c__Gammaproteobacteria;o__Pseudomonadales;f__Moraxellaceae;g__;s__
MAG_ES2_00076	0.282761	0.15256	1.85344	0.217661	0.575926	0.588729	0.710397	d__Bacteria;p__Firmicutes;c__Bacilli;o__Lactobacillales;f__Lactobacillaceae;g__Ligilactobacillus;s__Ligilactobacillus salivarius
MAG_ES4_00042	0.0451636	0.0280185	1.61192	0.036591	0.57935	0.55851	0.713525	d__Bacteria;p__Fusobacteriota;c__Fusobacteriia;o__Fusobacteriales;f__Leptotrichiaceae;g__Leptotrichia;s__
MAG_DE6_00052	0.0184592	0.00544796	3.38829	0.0119536	0.583598	0.828362	0.714374	d__Bacteria;p__Firmicutes_A;c__Clostridia;o__Lachnospirales;f__Lachnospiraceae;g__F0428;s__
MAG_ES1_00098	0.00712843	0.00735173	0.969626	0.00724008	0.583598	0.958162	0.714374	d__Bacteria;p__Bacteroidota;c__Bacteroidia;o__Cytophagales;f__Amoebophilaceae;g__;s__
MAG_ES3_00018	0.0288334	0.0312148	0.923711	0.0300241	0.583598	0.601579	0.714374	d__Bacteria;p__Proteobacteria;c__Gammaproteobacteria;o__Enterobacterales;f__Enterobacteriaceae;g__Escherichia;s__Escherichia flexneri
MAG_NL1_00027	0.0287874	0.0506867	0.567947	0.039737	0.583598	0.590431	0.714374	d__Bacteria;p__Bacteroidota;c__Bacteroidia;o__Bacteroidales;f__Bacteroidaceae;g__Phocaeicola;s__
MAG_DE6_00075	0.0253691	0.0193859	1.30864	0.0223775	0.587361	0.309249	0.717886	d__Bacteria;p__Fusobacteriota;c__Fusobacteriia;o__Fusobacteriales;f__Fusobacteriaceae;g__Fusobacterium;s__
MAG_DE3_00018	0.0236892	0.0220909	1.07235	0.02289	0.591317	0.635574	0.721622	d__Bacteria;p__Proteobacteria;c__Gammaproteobacteria;o__Enterobacterales;f__Enterobacteriaceae;g__Escherichia;s__Escherichia flexneri
MAG_ES4_00016	0.00815713	0.00727343	1.1215	0.00771528	0.599081	0.383356	0.729988	d__Bacteria;p__Firmicutes;c__Bacilli;o__Erysipelotrichales;f__Erysipelotrichaceae;g__;s__
MAG_DE1_00036	0.556268	0.240511	2.31285	0.39839	0.606891	0.520371	0.732832	d__Bacteria;p__Proteobacteria;c__Gammaproteobacteria;o__Pseudomonadales;f__Moraxellaceae;g__Acinetobacter;s__
MAG_DE6_00004	0.0379929	0.0293235	1.29565	0.0336582	0.606891	0.469524	0.732832	d__Bacteria;p__Fusobacteriota;c__Fusobacteriia;o__Fusobacteriales;f__Leptotrichiaceae;g__Leptotrichia;s__
MAG_ES1_00106	0.000469857	0.000431866	1.08797	0.000450861	0.603535	0.512708	0.732832	d__Bacteria;p__Bacteroidota;c__Bacteroidia;o__Bacteroidales;f__Bacteroidaceae;g__Prevotella;s__Prevotella sp002373375
MAG_ES3_00029	0.146982	0.218001	0.674224	0.182492	0.606891	0.6645	0.732832	d__Bacteria;p__Firmicutes;c__Bacilli;o__Lactobacillales;f__Aerococcaceae;g__;s__
MAG_ES3_00050	1.47913	1.41049	1.04867	1.44481	0.606891	0.416886	0.732832	d__Bacteria;p__Proteobacteria;c__Gammaproteobacteria;o__Enterobacterales;f__Pasteurellaceae;g__Glaesserella;s__
MAG_NL1_00075	0.151612	0.125852	1.20468	0.138732	0.606891	0.618476	0.732832	d__Bacteria;p__Proteobacteria;c__Gammaproteobacteria;o__Enterobacterales;f__Pasteurellaceae;g__Basfia_A;s__
MAG_DE1_00013	0.0170101	0.0153243	1.11001	0.0161672	0.619906	0.827437	0.745187	d__Bacteria;p__Bacteroidota;c__Bacteroidia;o__Bacteroidales;f__Bacteroidaceae;g__Prevotella;s__Prevotella sp900314945
MAG_DE3_00012	0.0115082	0.0111469	1.03241	0.0113275	0.618592	0.729811	0.745187	d__Bacteria;p__Firmicutes_C;c__Negativicutes;o__Veillonellales;f__Dialisteraceae;g__Dialister;s__Dialister sp000434475
MAG_DE3_00029	0.00949687	0.0172263	0.5513	0.0133616	0.619906	0.497651	0.745187	d__Bacteria;p__Proteobacteria;c__Gammaproteobacteria;o__Enterobacterales;f__Enterobacteriaceae;g__Pantoea;s__Pantoea agglomerans
MAG_ES3_00020	0.0102685	0.00674926	1.52143	0.0085089	0.622424	0.207662	0.746241	d__Bacteria;p__Bacteroidota;c__Bacteroidia;o__Bacteroidales;f__Porphyromonadaceae;g__Porphyromonas;s__
MAG_ES4_00046	0.063766	0.212812	0.299635	0.138289	0.622642	0.595993	0.746241	d__Bacteria;p__Actinobacteriota;c__Actinomycetia;o__Actinomycetales;f__Micrococcaceae;g__Rothia;s__
MAG_ES4_00056	1.43876	0.933145	1.54184	1.18595	0.630582	0.910498	0.75463	d__Bacteria;p__Proteobacteria;c__Gammaproteobacteria;o__Enterobacterales;f__Pasteurellaceae;g__Actinobacillus_A;s__
MAG_DE6_00071	1.21836	1.09516	1.1125	1.15676	0.638564	0.469524	0.763046	d__Bacteria;p__Proteobacteria;c__Gammaproteobacteria;o__Enterobacterales;f__Pasteurellaceae;g__Glaesserella;s__
MAG_DE6_00025	0.0719153	0.0791001	0.909168	0.0755077	0.646587	0.363591	0.771485	d__Bacteria;p__Firmicutes_C;c__Negativicutes;o__Veillonellales;f__Veillonellaceae;g__Veillonella;s__Veillonella sp900757715
MAG_DE4_00008	0.0172878	0.00579591	2.98276	0.0115419	0.654651	0.290412	0.776491	d__Bacteria;p__Firmicutes;c__Bacilli;o__Lactobacillales;f__Lactobacillaceae;g__Lactobacillus;s__Lactobacillus delbrueckii_B
MAG_DE6_00080	0.0768352	0.0592819	1.2961	0.0680585	0.654651	0.445159	0.776491	d__Bacteria;p__Proteobacteria;c__Gammaproteobacteria;o__Burkholderiales;f__Neisseriaceae;g__Neisseria;s__
MAG_ES3_00085	0.0162021	0.0132259	1.22503	0.014714	0.653214	0.585941	0.776491	d__Bacteria;p__Bacteroidota;c__Bacteroidia;o__Bacteroidales;f__Porphyromonadaceae;g__Porphyromonas;s__
MAG_ES4_00133	0.0115235	0.00567886	2.02919	0.00860116	0.654651	0.552174	0.776491	d__Bacteria;p__Bacteroidota;c__Bacteroidia;o__Flavobacteriales;f__Flavobacteriaceae;g__Capnocytophaga;s__
MAG_DE6_00022	0.00790731	0.0120222	0.657727	0.00996474	0.670897	0.859783	0.79225	d__Bacteria;p__Proteobacteria;c__Gammaproteobacteria;o__Burkholderiales;f__Burkholderiaceae;g__Ottowia;s__
MAG_ES2_00072	0.0462862	0.0102318	4.52375	0.028259	0.670897	0.54771	0.79225	d__Bacteria;p__Proteobacteria;c__Gammaproteobacteria;o__Burkholderiales;f__Rhodocyclaceae;g__Propionivibrio;s__
MAG_NL1_00045	0.886843	0.992067	0.893935	0.939455	0.670897	0.797209	0.79225	d__Bacteria;p__Proteobacteria;c__Gammaproteobacteria;o__Enterobacterales;f__Pasteurellaceae;g__Glaesserella;s__Glaesserella parasuis
MAG_DE2_00008	0.0557767	0.0447263	1.24707	0.0502515	0.679077	0.48953	0.799558	d__Bacteria;p__Firmicutes_C;c__Negativicutes;o__Veillonellales;f__Veillonellaceae;g__Veillonella;s__Veillonella sp900757715
MAG_DE5_00017	0.0116221	0.00377611	3.07779	0.00769908	0.679077	0.59698	0.799558	d__Bacteria;p__Proteobacteria;c__Gammaproteobacteria;o__Burkholderiales;f__Neisseriaceae;g__Neisseria;s__
MAG_ES4_00083	0.00412246	0.00257011	1.604	0.00334628	0.68058	0.781508	0.800154	d__Bacteria;p__Firmicutes_A;c__Clostridia;o__TANB77;f__CAG-508;g__JABCPO02;s__
MAG_ES1_00041	0.00238375	0.000705425	3.37917	0.00154459	0.687664	0.607547	0.807301	d__Bacteria;p__Deferribacterota;c__Deferribacteres;o__Deferribacterales;f__Mucispirillaceae;g__Mucispirillum;s__
MAG_DE2_00018	0.0426051	0.0391163	1.08919	0.0408607	0.695549	0.394147	0.814177	d__Bacteria;p__Firmicutes;c__Bacilli;o__Lactobacillales;f__Streptococcaceae;g__Streptococcus;s__
MAG_DE5_00003	0.0957829	0.0639861	1.49693	0.0798845	0.695549	0.288306	0.814177	d__Bacteria;p__Proteobacteria;c__Gammaproteobacteria;o__Burkholderiales;f__Neisseriaceae;g__Neisseria;s__
MAG_NL1_00080	0.00539566	0.00236036	2.28595	0.00387801	0.703838	0.887696	0.822681	d__Bacteria;p__Actinobacteriota;c__Actinomycetia;o__Actinomycetales;f__Actinomycetaceae;g__ZJ293;s__
MAG_DE6_00053	0.0230635	0.031236	0.73836	0.0271498	0.713163	0.445708	0.827558	d__Bacteria;p__Proteobacteria;c__Gammaproteobacteria;o__Enterobacterales;f__Pasteurellaceae;g__Mesocricetibacter;s__
MAG_ES2_00087	0.0905588	0.0666673	1.35837	0.078613	0.712162	0.891427	0.827558	d__Bacteria;p__Actinobacteriota;c__Actinomycetia;o__Actinomycetales;f__Actinomycetaceae;g__Actinomyces;s__Actinomyces denticolens
MAG_ES3_00078	0.0218617	0.0153418	1.42498	0.0186017	0.712162	0.833812	0.827558	d__Bacteria;p__Proteobacteria;c__Gammaproteobacteria;o__Burkholderiales;f__Neisseriaceae;g__Eikenella;s__
MAG_ES4_00102	0.00538654	0.00683842	0.787688	0.00611248	0.713163	0.776998	0.827558	d__Bacteria;p__Firmicutes;c__Bacilli;o__Lactobacillales;f__Aerococcaceae;g__;s__
MAG_NL1_00018	0.0399067	0.0323325	1.23426	0.0361196	0.712162	0.766374	0.827558	d__Bacteria;p__Firmicutes_C;c__Negativicutes;o__Veillonellales;f__Veillonellaceae;g__Veillonella;s__Veillonella caviae
MAG_DE5_00018	0.0489129	0.0436833	1.11972	0.0462981	0.72052	0.326528	0.828908	d__Bacteria;p__Firmicutes;c__Bacilli;o__Lactobacillales;f__Streptococcaceae;g__Streptococcus;s__Streptococcus orisratti
MAG_DE6_00084	0.0562758	0.0692809	0.812284	0.0627783	0.72052	0.101575	0.828908	d__Bacteria;p__Proteobacteria;c__Gammaproteobacteria;o__Enterobacterales;f__Pasteurellaceae;g__Actinobacillus;s__Actinobacillus equuli
MAG_ES3_00037	0.0906804	0.147867	0.613255	0.119274	0.72052	0.974379	0.828908	d__Bacteria;p__Actinobacteriota;c__Actinomycetia;o__Actinomycetales;f__Micrococcaceae;g__Rothia;s__
MAG_ES3_00061	0.0528749	0.0939538	0.562776	0.0734143	0.72052	0.273889	0.828908	d__Bacteria;p__Actinobacteriota;c__Actinomycetia;o__Actinomycetales;f__Micrococcaceae;g__Rothia;s__
MAG_ES4_00041	0.0673025	0.0283392	2.37489	0.0478208	0.72052	0.748043	0.828908	d__Bacteria;p__Firmicutes;c__Bacilli;o__Lactobacillales;f__Streptococcaceae;g__Streptococcus;s__
MAG_NL1_00079	0.0282765	0.016641	1.69921	0.0224588	0.72052	0.987188	0.828908	d__Bacteria;p__Proteobacteria;c__Gammaproteobacteria;o__Enterobacterales;f__Enterobacteriaceae;g__Escherichia;s__Escherichia flexneri
MAG_DE6_00073	0.00907763	0.0139875	0.64898	0.0115326	0.726262	0.987112	0.833783	d__Bacteria;p__Firmicutes_C;c__Negativicutes;o__Selenomonadales;f__Selenomonadaceae;g__Selenomonas;s__
MAG_ES2_00090	0.0323257	0.0396385	0.815513	0.0359821	0.728911	0.772513	0.833783	d__Bacteria;p__Firmicutes;c__Bacilli;o__Lactobacillales;f__Streptococcaceae;g__Streptococcus;s__Streptococcus orisratti
MAG_ES4_00048	0.0121875	0.0104254	1.16902	0.0113064	0.728911	0.48953	0.833783	d__Bacteria;p__Firmicutes;c__Bacilli;o__Lactobacillales;f__Streptococcaceae;g__Streptococcus;s__Streptococcus hyovaginalis
MAG_NL2_00012	0.000429587	2.44081e-05	17.6001	0.000226997	0.727538	1	0.833783	d__Bacteria;p__Firmicutes;c__Bacilli;o__Erysipelotrichales;f__Erysipelotrichaceae;g__Erysipelothrix;s__Erysipelothrix sp012520695
MAG_ES2_00003	0.0273812	0.0190696	1.43586	0.0232254	0.737334	0.96138	0.839828	d__Bacteria;p__Proteobacteria;c__Gammaproteobacteria;o__Burkholderiales;f__Neisseriaceae;g__Neisseria;s__
MAG_ES3_00091	0.504429	0.522897	0.96468	0.513663	0.737334	0.741964	0.839828	d__Bacteria;p__Proteobacteria;c__Gammaproteobacteria;o__Enterobacterales;f__Pasteurellaceae;g__Actinobacillus_A;s__Actinobacillus_A porcitonsillarum
MAG_ES4_00030	1.39586	1.63512	0.853671	1.51549	0.737334	0.987188	0.839828	d__Bacteria;p__Proteobacteria;c__Gammaproteobacteria;o__Pseudomonadales;f__Moraxellaceae;g__Moraxella;s__
MAG_ES2_00016	0.101109	0.0412151	2.45321	0.0711623	0.745787	0.641317	0.848254	d__Bacteria;p__Fusobacteriota;c__Fusobacteriia;o__Fusobacteriales;f__Fusobacteriaceae;g__Fusobacterium;s__
MAG_ES4_00003	0.0119352	0.0153481	0.777634	0.0136416	0.754271	0.48953	0.85548	d__Bacteria;p__Proteobacteria;c__Gammaproteobacteria;o__Pseudomonadales;f__Moraxellaceae;g__Moraxella;s__
MAG_NL1_00046	0.0407907	0.0208133	1.95984	0.030802	0.754271	0.670347	0.85548	d__Bacteria;p__Fusobacteriota;c__Fusobacteriia;o__Fusobacteriales;f__Fusobacteriaceae;g__Fusobacterium_C;s__Fusobacterium_C necrophorum
MAG_DE5_00019	0.0448178	0.0353768	1.26687	0.0400973	0.75815	0.467607	0.858666	d__Bacteria;p__Firmicutes_C;c__Negativicutes;o__Veillonellales;f__Veillonellaceae;g__Veillonella;s__Veillonella sp900757715
MAG_DE6_00041	0.0381613	0.0434093	0.879105	0.0407853	0.762784	0.459692	0.859068	d__Bacteria;p__Firmicutes;c__Bacilli;o__Lactobacillales;f__Streptococcaceae;g__Streptococcus;s__
MAG_DE6_00060	0.0861311	0.379441	0.226995	0.232786	0.762784	0.797209	0.859068	d__Bacteria;p__Actinobacteriota;c__Actinomycetia;o__Actinomycetales;f__Micrococcaceae;g__Rothia;s__
MAG_ES4_00106	0.152162	0.134588	1.13057	0.143375	0.762784	0.357599	0.859068	d__Bacteria;p__Proteobacteria;c__Gammaproteobacteria;o__Burkholderiales;f__Neisseriaceae;g__Neisseria;s__
MAG_NL2_00004	4.79467e-05	4.42183e-05	1.08432	4.60825e-05	0.761316	0.504878	0.859068	d__Bacteria;p__Fibrobacterota;c__Fibrobacteria;o__Fibrobacterales;f__Fibrobacteraceae;g__Fibrobacter;s__Fibrobacter sp900143055
MAG_ES1_00057	0.0704779	0.0744408	0.946765	0.0724593	0.771326	0.277446	0.866258	d__Bacteria;p__Proteobacteria;c__Gammaproteobacteria;o__Burkholderiales;f__Neisseriaceae;g__Neisseria;s__
MAG_ES4_00018	0.00530254	0.00629858	0.841863	0.00580056	0.771326	0.98712	0.866258	d__Bacteria;p__Actinobacteriota;c__Actinomycetia;o__Actinomycetales;f__Actinomycetaceae;g__Pauljensenia;s__
MAG_ES4_00122	0.500646	0.213407	2.34596	0.357027	0.779894	0.624153	0.874658	d__Bacteria;p__Proteobacteria;c__Gammaproteobacteria;o__Pseudomonadales;f__Moraxellaceae;g__Acinetobacter;s__
MAG_DE6_00008	0.0224347	0.0305222	0.735027	0.0264784	0.797109	0.355137	0.887765	d__Bacteria;p__Bacteroidota;c__Bacteroidia;o__Bacteroidales;f__Bacteroidaceae;g__Phocaeicola;s__
MAG_ES2_00046	0.279404	0.320521	0.871716	0.299962	0.797109	0.624153	0.887765	d__Bacteria;p__Bacteroidota;c__Bacteroidia;o__Flavobacteriales;f__Weeksellaceae;g__Bergeyella;s__Bergeyella zoohelcum
MAG_ES2_00055	0.0202502	0.0110643	1.83024	0.0156572	0.797109	0.396816	0.887765	d__Bacteria;p__Firmicutes;c__Bacilli;o__Erysipelotrichales;f__Erysipelotrichaceae;g__;s__
MAG_ES2_00080	0.0390446	0.0245041	1.59339	0.0317743	0.797109	0.688005	0.887765	d__Bacteria;p__Proteobacteria;c__Gammaproteobacteria;o__Enterobacterales;f__Enterobacteriaceae;g__Escherichia;s__Escherichia flexneri
MAG_ES3_00013	0.0198317	0.0119465	1.66005	0.0158891	0.792875	1	0.887765	d__Bacteria;p__Fusobacteriota;c__Fusobacteriia;o__Fusobacteriales;f__Fusobacteriaceae;g__Fusobacterium_C;s__Fusobacterium_C necrophorum
MAG_DE2_00013	0.40076	0.313838	1.27696	0.357299	0.805753	0.809635	0.888764	d__Bacteria;p__Proteobacteria;c__Gammaproteobacteria;o__Enterobacterales;f__Pasteurellaceae;g__Basfia_A;s__Basfia_A porcinus
MAG_ES2_00063	0.0219306	0.0187462	1.16987	0.0203384	0.805753	0.380867	0.888764	d__Bacteria;p__Proteobacteria;c__Gammaproteobacteria;o__Burkholderiales;f__Burkholderiaceae;g__Ottowia;s__
MAG_ES3_00022	1.10154	1.24949	0.881594	1.17551	0.805753	0.904135	0.888764	d__Bacteria;p__Proteobacteria;c__Gammaproteobacteria;o__Enterobacterales;f__Pasteurellaceae;g__Basfia_A;s__Basfia_A porcinus
MAG_ES4_00069	0.0242308	0.0236414	1.02493	0.0239361	0.805753	0.647082	0.888764	d__Bacteria;p__Proteobacteria;c__Gammaproteobacteria;o__Enterobacterales;f__Enterobacteriaceae;g__Escherichia;s__Escherichia flexneri
MAG_ES4_00101	0.0166669	0.00718133	2.32087	0.0119241	0.802531	0.180477	0.888764	d__Bacteria;p__Bacteroidota;c__Bacteroidia;o__Bacteroidales;f__Porphyromonadaceae;g__Porphyromonas;s__
MAG_ES4_00111	0.1945	0.248346	0.783181	0.221423	0.805753	0.4578	0.888764	d__Bacteria;p__Proteobacteria;c__Gammaproteobacteria;o__Burkholderiales;f__Burkholderiaceae;g__Pelistega;s__
MAG_US1_00005	0.0477557	0.0339065	1.40845	0.0408311	0.805753	0.980783	0.888764	d__Bacteria;p__Firmicutes;c__Bacilli;o__Lactobacillales;f__Streptococcaceae;g__Streptococcus;s__
MAG_DE1_00016	0.0435718	0.0320749	1.35844	0.0378233	0.814421	0.974379	0.894638	d__Bacteria;p__Actinobacteriota;c__Actinomycetia;o__Actinomycetales;f__Actinomycetaceae;g__Actinomyces;s__Actinomyces denticolens
MAG_ES2_00035	0.109883	0.134548	0.816684	0.122215	0.814421	0.525606	0.894638	d__Bacteria;p__Firmicutes;c__Bacilli;o__Lactobacillales;f__Streptococcaceae;g__Streptococcus;s__Streptococcus hyointestinalis
MAG_ES2_00083	0.0995506	0.0729097	1.3654	0.0862301	0.812215	0.487471	0.894638	d__Bacteria;p__Firmicutes_C;c__Negativicutes;o__Veillonellales;f__Veillonellaceae;g__Veillonella;s__Veillonella sp900757715
MAG_DE4_00010	0.035667	0.0465525	0.766169	0.0411098	0.823111	0.66007	0.899263	d__Bacteria;p__Firmicutes_C;c__Negativicutes;o__Veillonellales;f__Veillonellaceae;g__Veillonella;s__Veillonella caviae
MAG_ES4_00015	0.0116233	0.0116429	0.998321	0.0116331	0.823111	0.768333	0.899263	d__Bacteria;p__Fusobacteriota;c__Fusobacteriia;o__Fusobacteriales;f__Leptotrichiaceae;g__Leptotrichia_A;s__
MAG_NL1_00017	0.326892	0.156986	2.0823	0.241939	0.823111	0.828362	0.899263	d__Bacteria;p__Proteobacteria;c__Gammaproteobacteria;o__Pseudomonadales;f__Moraxellaceae;g__Acinetobacter;s__
MAG_NL2_00008	0.0213419	0.0222878	0.957558	0.0218149	0.823111	0.704478	0.899263	d__Bacteria;p__Campylobacterota;c__Campylobacteria;o__Campylobacterales;f__Campylobacteraceae;g__Campylobacter_A;s__Campylobacter_A mucosalis
MAG_NL1_00036	0.00501837	0.000193472	25.9384	0.00260592	0.830224	0.504601	0.905802	d__Bacteria;p__Actinobacteriota;c__Actinomycetia;o__Actinomycetales;f__Actinomycetaceae;g__Arcanobacterium_A;s__
MAG_DE5_00027	0.0490761	0.086755	0.565687	0.0679155	0.831823	0.723822	0.906314	d__Bacteria;p__Actinobacteriota;c__Actinomycetia;o__Actinomycetales;f__Micrococcaceae;g__Rothia;s__
MAG_DE5_00012	0.0427188	0.0324182	1.31774	0.0375685	0.840555	0.737696	0.909657	d__Bacteria;p__Firmicutes_C;c__Negativicutes;o__Veillonellales;f__Veillonellaceae;g__Veillonella;s__Veillonella caviae
MAG_DE6_00046	0.0233299	0.0330675	0.705526	0.0281987	0.840555	0.647082	0.909657	d__Bacteria;p__Firmicutes;c__Bacilli;o__Lactobacillales;f__Streptococcaceae;g__Streptococcus;s__Streptococcus hyovaginalis
MAG_ES2_00101	0.0791009	0.0612529	1.29138	0.0701769	0.840555	0.961577	0.909657	d__Bacteria;p__Actinobacteriota;c__Actinomycetia;o__Actinomycetales;f__Micrococcaceae;g__Rothia;s__
MAG_ES3_00081	0.0255559	0.00362224	7.05526	0.0145891	0.840555	0.7359	0.909657	d__Bacteria;p__Proteobacteria;c__Gammaproteobacteria;o__Pseudomonadales;f__Moraxellaceae;g__Moraxella_A;s__Moraxella_A boevrei
MAG_ES4_00021	0.0418844	0.0516341	0.811179	0.0467593	0.840555	0.309249	0.909657	d__Bacteria;p__Fusobacteriota;c__Fusobacteriia;o__Fusobacteriales;f__Leptotrichiaceae;g__;s__
MAG_DE3_00017	0.0165055	0.0101926	1.61935	0.0133491	0.842078	0.749879	0.910078	d__Bacteria;p__Firmicutes_C;c__Negativicutes;o__Veillonellales;f__Megasphaeraceae;g__Megasphaera;s__Megasphaera elsdenii
MAG_DE3_00025	0.0337277	0.0483941	0.696938	0.0410609	0.849306	0.987122	0.914199	d__Bacteria;p__Bacteroidota;c__Bacteroidia;o__Bacteroidales;f__Bacteroidaceae;g__Prevotella;s__Prevotella sp900322035
MAG_DE4_00021	0.395033	0.211973	1.86359	0.303503	0.849306	0.612821	0.914199	d__Bacteria;p__Proteobacteria;c__Gammaproteobacteria;o__Pseudomonadales;f__Moraxellaceae;g__Acinetobacter;s__
MAG_DE5_00005	0.0433081	0.0374423	1.15666	0.0403752	0.849306	0.847185	0.914199	d__Bacteria;p__Firmicutes;c__Bacilli;o__Lactobacillales;f__Streptococcaceae;g__Streptococcus;s__Streptococcus hyointestinalis
MAG_DE3_00026	0.0985768	0.0860881	1.14507	0.0923324	0.858075	0.641317	0.922402	d__Bacteria;p__Bacteroidota;c__Bacteroidia;o__Bacteroidales;f__Bacteroidaceae;g__Prevotella;s__Prevotella hominis
MAG_DE1_00026	0.0062543	0.018404	0.339834	0.0123291	0.861011	0.409567	0.924321	d__Bacteria;p__Bacteroidota;c__Bacteroidia;o__Bacteroidales;f__Bacteroidaceae;g__Prevotella;s__
MAG_ES3_00058	0.0459174	0.0342006	1.34259	0.040059	0.866861	0.677709	0.929359	d__Bacteria;p__Firmicutes_C;c__Negativicutes;o__Veillonellales;f__Veillonellaceae;g__Veillonella;s__Veillonella caviae
MAG_DE1_00001	0.000692009	0.370427	0.00186814	0.18556	0.874813	0.737534	0.930103	d__Bacteria;p__Proteobacteria;c__Gammaproteobacteria;o__Burkholderiales;f__Burkholderiaceae;g__Bordetella;s__Bordetella pertussis
MAG_DE2_00001	0.0213995	0.0174746	1.2246	0.0194371	0.875664	0.833808	0.930103	d__Bacteria;p__Firmicutes_C;c__Negativicutes;o__Selenomonadales;f__Selenomonadaceae;g__Selenomonas;s__
MAG_DE2_00002	0.0442496	0.0343502	1.28819	0.0392999	0.875664	0.993594	0.930103	d__Bacteria;p__Actinobacteriota;c__Actinomycetia;o__Actinomycetales;f__Actinomycetaceae;g__Actinomyces;s__Actinomyces denticolens
MAG_DE6_00024	0.018263	0.0566538	0.322361	0.0374584	0.875664	0.499701	0.930103	d__Bacteria;p__Actinobacteriota;c__Actinomycetia;o__Mycobacteriales;f__Mycobacteriaceae;g__Corynebacterium;s__
MAG_ES2_00095	0.0769475	0.0361695	2.12742	0.0565585	0.875664	0.783792	0.930103	d__Bacteria;p__Firmicutes_C;c__Negativicutes;o__Veillonellales;f__Veillonellaceae;g__Veillonella;s__Veillonella caviae
MAG_ES3_00046	0.819737	0.83961	0.976331	0.829674	0.875664	0.595993	0.930103	d__Bacteria;p__Bacteroidota;c__Bacteroidia;o__Flavobacteriales;f__Weeksellaceae;g__Bergeyella;s__Bergeyella zoohelcum
MAG_ES4_00026	0.0138343	0.0162389	0.851925	0.0150366	0.874813	0.636755	0.930103	d__Bacteria;p__Firmicutes_A;c__Clostridia;o__Tissierellales;f__Peptoniphilaceae;g__Parvimonas;s__
MAG_DE4_00042	0.0545582	0.0257603	2.11791	0.0401593	0.884482	0.688005	0.933297	d__Bacteria;p__Firmicutes;c__Bacilli;o__Lactobacillales;f__Streptococcaceae;g__Streptococcus;s__
MAG_DE5_00006	0.272641	0.22238	1.22602	0.247511	0.884482	0.579378	0.933297	d__Bacteria;p__Firmicutes;c__Bacilli;o__Lactobacillales;f__Streptococcaceae;g__Streptococcus;s__
MAG_DE6_00069	0.0403392	0.0498939	0.8085	0.0451166	0.884482	0.162695	0.933297	d__Bacteria;p__Bacteroidota;c__Bacteroidia;o__Bacteroidales;f__Bacteroidaceae;g__Prevotella;s__
MAG_ES4_00096	0.076183	0.0500165	1.52316	0.0630997	0.884482	0.910498	0.933297	d__Bacteria;p__Firmicutes_C;c__Negativicutes;o__Veillonellales;f__Veillonellaceae;g__Veillonella;s__Veillonella caviae
MAG_NL1_00058	0.0212571	0.0286028	0.743183	0.02493	0.884482	0.552174	0.933297	d__Bacteria;p__Actinobacteriota;c__Actinomycetia;o__Mycobacteriales;f__Mycobacteriaceae;g__Corynebacterium;s__
MAG_DE3_00019	0.0923405	0.0666599	1.38525	0.0795002	0.893313	0.961577	0.940145	d__Bacteria;p__Actinobacteriota;c__Actinomycetia;o__Actinomycetales;f__Micrococcaceae;g__Rothia;s__
MAG_ES3_00006	0.315213	0.168773	1.86767	0.241993	0.893313	0.479471	0.940145	d__Bacteria;p__Proteobacteria;c__Gammaproteobacteria;o__Burkholderiales;f__Neisseriaceae;g__Neisseria;s__Neisseria dentiae
MAG_ES2_00023	0.0131415	0.00585641	2.24396	0.00949897	0.902158	0.619678	0.946066	d__Bacteria;p__Firmicutes;c__Bacilli;o__Erysipelotrichales;f__Erysipelotrichaceae;g__;s__
MAG_ES2_00043	0.0256313	0.0186536	1.37407	0.0221424	0.902474	0.814965	0.946066	d__Bacteria;p__Fusobacteriota;c__Fusobacteriia;o__Fusobacteriales;f__Fusobacteriaceae;g__Fusobacterium_C;s__Fusobacterium_C necrophorum
MAG_ES4_00055	0.0282451	0.0260556	1.08403	0.0271504	0.902158	0.633989	0.946066	d__Bacteria;p__Bacteroidota;c__Bacteroidia;o__Bacteroidales;f__Tannerellaceae;g__Tannerella;s__Tannerella forsythia_A
MAG_ES4_00088	0.00871842	0.0111708	0.780463	0.00994463	0.906203	0.848166	0.948737	d__Bacteria;p__Actinobacteriota;c__Actinomycetia;o__Actinomycetales;f__Actinomycetaceae;g__Pauljensenia;s__
MAG_DE4_00009	0.0115261	0.00102971	11.1936	0.00627788	0.911015	0.824354	0.948826	d__Bacteria;p__Firmicutes;c__Bacilli;o__Lactobacillales;f__Streptococcaceae;g__Streptococcus;s__Streptococcus orisasini
MAG_DE4_00018	0.0128647	0.0060595	2.12306	0.00946209	0.911015	0.263402	0.948826	d__Bacteria;p__Actinobacteriota;c__Actinomycetia;o__Mycobacteriales;f__Mycobacteriaceae;g__Corynebacterium;s__Corynebacterium stationis
MAG_DE4_00034	0.0217546	0.00499639	4.35406	0.0133755	0.911015	0.967813	0.948826	d__Bacteria;p__Actinobacteriota;c__Actinomycetia;o__Actinomycetales;f__Actinomycetaceae;g__Actinomyces;s__
MAG_ES4_00087	0.00193901	0.0020651	0.938945	0.00200206	0.910401	0.864982	0.948826	d__Bacteria;p__Firmicutes;c__Bacilli;o__RF39;f__UBA660;g__;s__
MAG_DE5_00023	0.959878	0.790348	1.2145	0.875113	0.919882	0.980783	0.955583	d__Bacteria;p__Proteobacteria;c__Gammaproteobacteria;o__Enterobacterales;f__Pasteurellaceae;g__Actinobacillus_A;s__Actinobacillus_A porcitonsillarum
MAG_ES4_00062	0.0392148	0.0216238	1.81351	0.0304193	0.919882	0.847185	0.955583	d__Bacteria;p__Fusobacteriota;c__Fusobacteriia;o__Fusobacteriales;f__Fusobacteriaceae;g__Fusobacterium_C;s__Fusobacterium_C necrophorum
MAG_DE1_00002	0.00973941	0.05644	0.172562	0.0330897	0.92876	0.705833	0.962315	d__Bacteria;p__Bacteroidota;c__Bacteroidia;o__Bacteroidales;f__Bacteroidaceae;g__Prevotella;s__Prevotella sp900319905
MAG_DE4_00007	0.0411613	0.032862	1.25255	0.0370116	0.92876	0.910498	0.962315	d__Bacteria;p__Actinobacteriota;c__Actinomycetia;o__Actinomycetales;f__Actinomycetaceae;g__Actinomyces;s__Actinomyces denticolens
MAG_ES4_00033	0.00377662	0.00238963	1.58042	0.00308312	0.931075	0.344892	0.96347	d__Bacteria;p__Actinobacteriota;c__Actinomycetia;o__Actinomycetales;f__Actinomycetaceae;g__ZJ293;s__
MAG_ES2_00030	0.0354234	0.0372029	0.952168	0.0363131	0.937646	0.429005	0.964058	d__Bacteria;p__Proteobacteria;c__Gammaproteobacteria;o__Burkholderiales;f__Neisseriaceae;g__Neisseria;s__
MAG_ES3_00086	0.0277402	0.0127397	2.17745	0.02024	0.937646	0.942393	0.964058	d__Bacteria;p__Proteobacteria;c__Gammaproteobacteria;o__Pseudomonadales;f__Moraxellaceae;g__Moraxella;s__
MAG_ES4_00080	0.309625	0.354412	0.87363	0.332018	0.937646	0.601579	0.964058	d__Bacteria;p__Bacteroidota;c__Bacteroidia;o__Flavobacteriales;f__Weeksellaceae;g__Bergeyella;s__Bergeyella zoohelcum
MAG_ES4_00097	0.0471802	0.0421881	1.11833	0.0446842	0.937646	0.993594	0.964058	d__Bacteria;p__Actinobacteriota;c__Actinomycetia;o__Actinomycetales;f__Actinomycetaceae;g__Actinomyces;s__Actinomyces denticolens
MAG_ES4_00108	0.0215532	0.0160804	1.34034	0.0188168	0.937646	0.942393	0.964058	d__Bacteria;p__Firmicutes;c__Bacilli;o__Lactobacillales;f__Streptococcaceae;g__Streptococcus;s__Streptococcus orisratti
MAG_DE4_00005	0.0502936	0.0302323	1.66357	0.0402629	0.946539	0.847185	0.968243	d__Bacteria;p__Firmicutes;c__Bacilli;o__Lactobacillales;f__Streptococcaceae;g__Streptococcus;s__Streptococcus orisratti
MAG_ES2_00029	0.736501	0.777572	0.94718	0.757037	0.946539	0.885083	0.968243	d__Bacteria;p__Proteobacteria;c__Gammaproteobacteria;o__Enterobacterales;f__Pasteurellaceae;g__Basfia_A;s__Basfia_A porcinus
MAG_ES2_00065	0.0260759	0.0276094	0.944458	0.0268427	0.946539	0.797209	0.968243	d__Bacteria;p__Campylobacterota;c__Campylobacteria;o__Campylobacterales;f__Campylobacteraceae;g__Campylobacter_A;s__Campylobacter_A mucosalis
MAG_ES3_00080	0.0438208	0.0372931	1.17504	0.040557	0.946539	0.948784	0.968243	d__Bacteria;p__Actinobacteriota;c__Actinomycetia;o__Actinomycetales;f__Actinomycetaceae;g__Actinomyces;s__Actinomyces denticolens
MAG_DE5_00024	0.273087	0.200905	1.35929	0.236996	0.955439	0.955179	0.972393	d__Bacteria;p__Proteobacteria;c__Gammaproteobacteria;o__Enterobacterales;f__Pasteurellaceae;g__Basfia_A;s__Basfia_A porcinus
MAG_ES1_00068	0.00566557	0.00555537	1.01984	0.00561047	0.955439	0.6645	0.972393	d__Bacteria;p__Firmicutes_C;c__Negativicutes;o__Acidaminococcales;f__Acidaminococcaceae;g__Phascolarctobacterium_A;s__Phascolarctobacterium_A sp900553055
MAG_ES3_00008	0.0157249	0.0169093	0.929959	0.0163171	0.955439	0.840901	0.972393	d__Bacteria;p__Firmicutes;c__Bacilli;o__Erysipelotrichales;f__Erysipelotrichaceae;g__DUUI01;s__
MAG_ES4_00038	0.0183626	0.014741	1.24569	0.0165518	0.955439	0.809635	0.972393	d__Bacteria;p__Firmicutes;c__Bacilli;o__Erysipelotrichales;f__Erysipelotrichaceae;g__;s__
MAG_ES1_00097	0.073493	0.141377	0.519835	0.107435	0.964345	0.711812	0.978975	d__Bacteria;p__Actinobacteriota;c__Actinomycetia;o__Actinomycetales;f__Micrococcaceae;g__Rothia;s__
MAG_ES4_00005	0.0128113	0.0286636	0.446955	0.0207375	0.964345	0.797209	0.978975	d__Bacteria;p__Firmicutes_A;c__Clostridia;o__Tissierellales;f__Peptoniphilaceae;g__Helcococcus;s__
MAG_DE2_00014	0.051766	0.0415885	1.24472	0.0466773	0.973255	0.459692	0.984287	d__Bacteria;p__Firmicutes_C;c__Negativicutes;o__Veillonellales;f__Veillonellaceae;g__Veillonella;s__Veillonella caviae
MAG_ES4_00036	0.020691	0.0251111	0.823981	0.022901	0.973255	0.449974	0.984287	d__Bacteria;p__Actinobacteriota;c__Actinomycetia;o__Mycobacteriales;f__Mycobacteriaceae;g__Corynebacterium;s__
MAG_ES4_00113	0.00477539	0.00508867	0.938436	0.00493203	0.972169	0.569035	0.984287	d__Bacteria;p__Firmicutes;c__Bacilli;o__Erysipelotrichales;f__Erysipelotrichaceae;g__;s__
MAG_ES3_00082	0.00637684	0.00960976	0.66358	0.0079933	0.976725	0.414982	0.986553	d__Bacteria;p__Firmicutes;c__Bacilli;o__Erysipelotrichales;f__Erysipelotrichaceae;g__;s__
MAG_DE2_00015	0.0222299	0.0211488	1.05112	0.0216893	0.982168	0.936005	0.989562	d__Bacteria;p__Firmicutes;c__Bacilli;o__Lactobacillales;f__Streptococcaceae;g__Streptococcus;s__Streptococcus orisratti
MAG_NL1_00011	0.0189154	0.0344242	0.549479	0.0266698	0.982168	0.766374	0.989562	d__Bacteria;p__Firmicutes;c__Bacilli;o__Lactobacillales;f__Streptococcaceae;g__Streptococcus;s__
MAG_DE6_00018	0.0414914	0.0415036	0.999707	0.0414975	0.991083	0.897777	0.992319	d__Bacteria;p__Actinobacteriota;c__Actinomycetia;o__Actinomycetales;f__Actinomycetaceae;g__Actinomyces;s__Actinomyces denticolens
MAG_ES1_00066	0.573509	0.411978	1.39209	0.492743	0.991083	0.693929	0.992319	d__Bacteria;p__Proteobacteria;c__Gammaproteobacteria;o__Enterobacterales;f__Pasteurellaceae;g__Basfia_A;s__Basfia_A porcinus
MAG_ES2_00006	0.0242798	0.0288217	0.842415	0.0265508	0.991083	0.791016	0.992319	d__Bacteria;p__Bacteroidota;c__Bacteroidia;o__Bacteroidales;f__Bacteroidaceae;g__Prevotella;s__
MAG_ES3_00092	0.0157347	0.0128127	1.22806	0.0142737	0.991083	0.648321	0.992319	d__Bacteria;p__Bacteroidota;c__Bacteroidia;o__Bacteroidales;f__Tannerellaceae;g__Tannerella;s__
MAG_ES4_00057	0.00742773	0.015384	0.482823	0.0114058	0.988429	0.935272	0.992319	d__Bacteria;p__Actinobacteriota;c__Actinomycetia;o__Actinomycetales;f__Actinomycetaceae;g__Arcanobacterium_A;s__
MAG_NL1_00003	0.00623978	0.000531495	11.7401	0.00338564	1	1	1	d__Bacteria;p__Firmicutes_A;c__Clostridia;o__Oscillospirales;f__Ruminococcaceae;g__Gemmiger;s__

## Sheet: S4
Table S4. All detected ARGs per farm. Numbers are RPKM values.
ARG cluster	DE1	DE2	DE3	DE4	DE5	DE6	ES1	ES2	ES3	ES4	FST	NL1	US1	mean_of_farms	mean_of_samples	Phenotype	Class
blaROB-1_2_AF022114	260.73	256.09	941.42	248	438.06	198.25	512.61	362.91	616.01	386.64	3.96	63.58	382.78	359.311	392.491	Penicillin, Amoxicillin, Ampicillin	Beta-lactam
sul2_10_AM183225	207.92	259.29	1281.15	396.17	555.15	170.82	264.14	264.54	333.46	436.7	13.38	25.5	44.14	327.105	323.474	Sulfamethoxazole	Folate pathway antagonist
aph(3'')-Ib_3_AF321550	184.33	334.65	1088.24	434.57	567.92	171.25	259.18	246.48	267.36	396.51	19.42	38.6	43.51	311.694	298.488	Streptomycin	Aminoglycoside
aph(6)-Id_1_M28829	156.63	172.95	382.63	316.69	219.6	79.99	223.72	178.15	192.06	385.9	20.61	28.17	41.23	184.487	211.217	Streptomycin	Aminoglycoside
aph(3')-Ia_4_AF498082	31.03	12.3	13.65	49.6	47.13	2.69	135.37	210.96	145.84	285.68	1.45	6.81	91.86	79.5669	139.271	Neomycin, Kanamycin, Lividomycin, Paromomycin, Ribostamycin, Unknown Aminoglycoside	Aminoglycoside
tet(B)_1_AP000342	44.13	96.23	158.83	59.52	80.95	48.25	197.09	210.62	143.52	140.06	0.18	12.17	242.16	110.285	134.368	Doxycycline, Tetracycline, Minocycline	Tetracycline
tet(Q)_4_Z21523	165.34	94.29	84.58	93.8	59.31	194.49	215.83	124.09	73.49	222.75	20.36	101.85	48.95	115.318	125.197	Doxycycline, Tetracycline, Minocycline	Tetracycline
lnu(C)_1_AY928180	30.91	80.71	20.35	10.88	37.69	26.45	72.93	125.73	172.6	210.55	2.1	3.37	174.12	74.4915	115.09	Lincomycin	Lincosamide
tet(O)_1_M18896	49.21	81.72	85.39	95.5	63.85	48.65	114.11	78.25	47.76	278.11	3.8	16.13	152.89	85.7977	106.219	Doxycycline, Tetracycline, Minocycline	Tetracycline
tet(H)_3_Y15510	46	48.97	178.34	76.41	381.61	15.15	29.3	19.61	205.19	136.15	6.27	21.54	0.46	89.6154	98.2233	Doxycycline, Tetracycline	Tetracycline
aadA14_1_AJ884726	0.62	25.45	1.08	25.78	0.82	0	28.35	15.58	244.03	250.19	3.33	0	0	45.7869	97.7253	Spectinomycin, Streptomycin	Aminoglycoside
aph(3')-IIIa_1_AF330699	15.79	23.5	39.33	22.97	15.28	6.45	115.56	76.38	237.69	114.79	0.02	1.92	75.26	57.3031	93.8987	Kanamycin, Amikacin, Neomycin, Butirosin, Isepamicin, Lividomycin, Paromomycin, Ribostamycin	Aminoglycoside
tet(Y)_2_AB089606	33.46	117.62	18.66	96.41	31.99	24.9	75.56	7.2	155.82	147.48	4.36	7.9	0	55.4892	74.8292	Doxycycline, Tetracycline	Tetracycline
catA3_1_X07848	24.1	22.69	107.18	17.6	9.64	27.23	122	86.86	68.28	143.82	0	0.8	0	48.4769	70.0614	Chloramphenicol	Amphenicol
erm(B)_18_X66468	31.66	335.04	57.04	48.68	86.88	65.68	40.81	62.34	89.7	23.89	0.27	12.3	58.99	70.2523	62.5196	Erythromycin, Lincomycin, Clindamycin, Quinupristin, Pristinamycin IA, Virginiamycin S	Macrolide, Lincosamide, Streptogramin B
aac(3)-IIa_1_X51534	43.66	25.44	25.76	31.39	32.57	3.28	107.87	38.74	18.37	160.73	0	8.53	1.89	38.3254	52.7097	Apramycin, Gentamicin, Tobramycin, Dibekacin, Netilmicin, Sisomicin	Aminoglycoside
tet(W)_1_DQ060146	105.31	145.74	95.78	56.16	90.7	33.77	52.97	56.42	16.57	19.71	10.06	30.76	36.38	57.7177	44.6852	Doxycycline, Tetracycline, Minocycline	Tetracycline
erm(F)_3_M17808	22.94	3.87	11.8	3.87	7.45	3.65	55.89	40.39	96.22	36.83	3.66	0.34	5.69	22.5077	37.6158	Erythromycin, Lincomycin, Clindamycin, Quinupristin, Pristinamycin IA, Virginiamycin S	Macrolide, Lincosamide, Streptogramin B
mcr-2.1_1_LT598652	7.62	7.48	67.24	5.54	3.15	31.4	31.97	22.24	63.76	60.76	0	17.5	0.2	24.5277	34.3699	Colistin	Polymyxin
mcr-6.1_1_MF176240	1.58	4.11	3.41	1.98	2.25	28.23	21.36	16.69	98.18	33.7	0.19	18.11	0.2	17.6915	31.1224	Colistin	Polymyxin
ant(6)-Ia_2_KF421157	7.91	29.31	19.62	17.76	30.46	9.32	51.08	33.71	48.62	26.93	0.8	1.91	39.7	24.3946	29.4952	Streptomycin	Aminoglycoside
formA_1_X73835	78.17	49.63	63.64	72.27	83.37	21.62	20.31	8.62	25.55	13.6	51.28	21.81	5.68	39.6577	28.5246	Formaldehyde	Aldehyde
tet(X5)_1_CP040912	5.51	0.74	2.66	4.18	11.2	7.54	9.66	22.27	74.06	45.76	1.53	2.39	1.7	14.5538	28.447	Doxycycline, Tetracycline, Minocycline, Tigecycline	Tetracycline
tet(40)_2_AM419751	50.05	25.6	57.25	19.43	16.36	5.13	32.39	25.61	38.48	22.96	1.11	14.36	26.58	25.7931	26.7211	Doxycycline, Tetracycline	Tetracycline
cfxA_1_U38243	50.71	5.94	10.65	22.46	13.84	51.87	29.65	21.36	11.85	55.16	3.3	31.82	4.65	24.0969	26.2001	Cefoxitin, Ampicillin, Unknown Beta-lactam	Beta-lactam
blaBRO-2_1_Z54181	13.91	0.47	67.97	1.21	3.38	3.62	25.38	7.95	14.21	78.84	0.14	17.54	0.17	18.0608	24.168	Amoxicillin, Ampicillin, Penicillin, Piperacillin	Beta-lactam
mef(A)_1_AJ971089	40.27	82.3	28.18	25.67	69.99	34.57	52.49	17.15	16.43	10.29	1.05	15.02	28.93	32.4877	23.7559	Erythromycin, Azithromycin	Macrolide
floR_2_AF118107	0.2	0	0.37	44.14	0.31	0.04	0.52	1.36	0.83	108.23	9.05	0	1.84	12.8377	23.2736	Chloramphenicol, Florfenicol	Amphenicol
mef(C)_1_AB571865	42.16	14.97	185.37	0.35	13.55	107.83	15.15	7.6	0.44	35.21	0.08	0	0	32.5162	22.1473	Erythromycin	Macrolide
ClpL_1_CP023753	8.55	65.33	14.8	38.97	48.14	15.89	13.83	31.56	15.58	10.6	2.58	10.39	39.34	24.2738	22.0505	Temperature	Heat
mph(G)_1_AB571865	38.56	20.98	173.92	0.5	12.86	98.57	12.21	7.61	0.06	38.01	0.07	0	0	31.0269	21.7699	Erythromycin	Macrolide
tet(X3)_1_MK134375	5.78	0.93	2.75	3.57	4.67	5.48	9.95	17.53	52.9	32.87	1.14	2.53	2.55	10.9731	20.956	Doxycycline, Tetracycline, Minocycline, Tigecycline	Tetracycline
blaOXA-347_1_ACWG01000053	6.52	0.34	4.81	1.16	1.38	8.07	4.42	9.74	68.41	24.58	0.1	4.27	0	10.2923	20.3107	Unknown Beta-lactam	Beta-lactam
tet(O/W/32/O)_1_EF065523	23.68	63.05	25.78	20.42	59.27	7.6	17.99	19.68	17.24	20.01	0.19	4.61	13.77	22.5608	20.2333	Doxycycline, Tetracycline, Minocycline	Tetracycline
msr(E)_1_FR751518	51.01	35.36	35.36	41.56	45.59	4.45	22.9	6.75	13.11	18.91	0.05	11.2	0	22.0192	17.4969	Erythromycin, Azithromycin, Quinupristin, Pristinamycin IA, Virginiamycin S	Macrolide, Streptogramin B
aadA2b_1_D43625	8.71	9.31	11.2	6.71	8.71	4.63	6.63	4.84	38.73	34.37	2.73	4.87	0.92	10.9508	17.0626	Spectinomycin, Streptomycin	Aminoglycoside
mph(E)_2_JF769133	45.3	24.68	29.69	42.33	48.12	4.28	22.47	4.09	13.28	18.33	0.18	13.43	0	20.4754	16.3138	Erythromycin	Macrolide
tet(M)_1_X92947	6.17	19.44	11.44	19.65	27.86	26	9.18	30.2	8.81	13.12	0.23	7.32	5.68	14.2385	15.631	Doxycycline, Tetracycline, Minocycline	Tetracycline
ant(6)-Ia_3_KF864551	36.78	15.57	16	14.55	12.61	19.18	25.72	21.45	15.78	6.56	0.56	7.51	12.93	15.7846	15.1158	Streptomycin	Aminoglycoside
sul1_11_DQ914960	32.74	15.13	20.77	19.5	22.99	7.83	14.37	6.58	19.17	20.68	0.79	5.87	9.41	15.0638	14.8128	Sulfamethoxazole	Folate pathway antagonist
aac(3)-IV_1_DQ241380	0.77	0	0	0.74	0.83	0.1	65.31	20.84	24.58	14.35	0.04	0	1.51	9.92846	14.5194	Gentamicin, Tobramycin, Apramycin, Dibekacin, Netilmicin, Sisomicin	Aminoglycoside
lsa(E)_1_JX560992	4.57	8.8	1.92	2.71	23.43	3.85	7.98	12.43	14.16	17.34	0.95	0.41	88.13	14.36	14.4747	Lincomycin, Clindamycin, Dalfopristin, Pristinamycin IIA, Virginiamycin M, Tiamulin	Lincosamide, Streptogramin A, Pleuromutilin
tet(44)_2_FN594949	15.55	7.11	10.95	8.3	6.26	7.07	27.36	17.62	14.56	19.19	0.32	7.61	4.41	11.2546	13.8206	Doxycycline, Tetracycline, Minocycline	Tetracycline
aadA13_1_AY713504	6.99	6.81	6.93	7.58	11.37	1.79	3.07	3.67	32.67	25.49	4.27	2.31	0.9	8.75769	13.5772	Spectinomycin, Streptomycin	Aminoglycoside
msr(D)_3_AF227520	3.93	86.23	3.17	22.1	80.64	15.44	16.4	5	4.11	5.87	0.02	1.69	14.03	19.8946	12.4973	Erythromycin, Azithromycin, Telithromycin, Quinupristin, Pristinamycin IA, Virginiamycin S	Macrolide, Streptogramin B
lnu(B)_2_JQ861959	1.41	6.06	0.23	0.96	22.41	3.21	5.35	8.12	14.38	16.06	0.25	0.03	80.32	12.2146	12.4421	Lincomycin, Clindamycin	Lincosamide
erm(T)_4_AJ488494	4.99	87.86	12.19	7.29	18.4	11.47	7.79	13.12	14.19	4.91	0.05	1.93	2.17	14.3354	12.0695	Erythromycin, Lincomycin, Clindamycin, Quinupristin, Pristinamycin IA, Virginiamycin S	Macrolide, Lincosamide, Streptogramin B
blaNDM-19_1_MF370080	45.94	31.55	36.66	41.37	35.04	4.12	10.64	1.62	11.03	4.39	0	9.18	0	17.8108	12.052	Amoxicillin, Ampicillin, Cefepime, Cefixime, Cefotaxime, Cefoxitin, Ceftazidime, Ertapenem, Imipenem, Meropenem, Piperacillin, Piperacillin+Tazobactam	Beta-lactam
blaADC-25_1_EF016355	40.67	23.74	28.01	35.12	50.37	3.4	10.86	1.56	12.51	5.64	0	8.91	0	16.9838	11.9318	Unknown Beta-lactam	Beta-lactam
cfxA6_1_GQ342996	42.82	7.05	18.13	10.66	3.16	17.32	41.36	15.08	1.76	5.82	1.54	6.85	7.28	13.7562	10.947	Unknown Beta-lactam	Beta-lactam
ant(6)-Ib_1_FN594949	5.17	6.33	2.94	9.01	3.61	7.63	18.37	14.78	10.89	16.67	0.07	5	0.76	7.78692	10.6358	Streptomycin	Aminoglycoside
qacE_1_X68232	17.63	8.81	12.51	12.85	19.13	5.15	5.21	3.27	14.93	13.97	1.08	3.88	4.07	9.42231	9.68137	Benzylkonium Chloride, Ethidium Bromide, Chlorhexidine, Cetylpyridinium Chloride	Quaternary Ammonium Compound
blaACI-1_1_AJ007350	7.64	34.75	7.6	17.85	13.43	15.18	7.29	21.14	2.15	3.76	0	0.28	2.43	10.2692	9.67964	Amoxicillin, Ampicillin, Ticarcillin, Ceftazidime, Cefotaxime	Beta-lactam
blaOXA-85_1_JANA01000064	0.47	0.14	0.07	13.83	0	2.38	4.5	13.43	10.54	10.64	0	34.41	0	6.95462	9.57113	Amoxicillin, Ampicillin	Beta-lactam
aph(2'')-Ic_1_U51479	0	0	0.3	0.04	0	0.09	15.08	8.87	8	26.61	0	0	7.73	5.13231	9.20339	Amikacin, Gentamicin, Tobramycin, Kanamycin	Aminoglycoside
cmx_1_U85507	3.08	10.58	1.8	23.11	1.31	15.95	3.85	1.8	7.68	25.13	0.62	0.47	0.54	7.37846	9.11112	Chloramphenicol	Amphenicol
tet(L)_2_M29725	6.12	54.24	14.61	6.67	35.66	3.34	2.08	4.2	3.41	4.22	0.01	0	35.66	13.0938	8.53	Doxycycline, Tetracycline	Tetracycline
erm(C)_2_M19652	7.06	3.25	1.73	0.24	1.81	0.39	3.1	3.09	10.87	24.67	0	0	0	4.32385	7.82092	Erythromycin, Lincomycin, Clindamycin, Quinupristin, Pristinamycin IA, Virginiamycin S	Macrolide, Lincosamide, Streptogramin B
tetB(46)_1_HQ652506	3.88	10.52	8.18	10.01	8.2	3.79	6.78	8.16	8.28	4.78	0.56	4.26	11.21	6.81615	6.95116	Doxycycline, Tetracycline, Tigecycline	Tetracycline
blaOXA-146_1_FJ194494	23.35	12.64	19.37	21.55	22.46	1.84	8.58	1.03	5.66	2.64	0.02	4.61	0	9.51923	6.48727	Ertapenem, Imipenem, Unknown Beta-lactam, Meropenem	Beta-lactam
tet(37)_1_AF540889	21.45	10.4	12.71	12.18	4.18	10.55	16.74	5.27	1.8	2.52	0.13	11.39	2.66	8.61385	6.22657	Tetracycline	Tetracycline
blaKPC-34_1_KU985429	23.8	14.59	13.36	17.83	22.64	2.13	5.55	1.14	5.99	2.14	0	6.01	0	8.86	6.09742	Amoxicillin, Ampicillin, Aztreonam, Cefepime, Cefotaxime, Cefoxitin, Ceftazidime, Ertapenem, Imipenem, Meropenem, Piperacillin, Piperacillin+Tazobactam, Ticarcillin, Ceftazidime+Avibactam	Beta-lactam
ant(6)-Ia_1_AF330699	2.62	7.25	3.53	5.48	8.31	0.24	11.88	9.12	3.8	1.56	0.04	2.14	25.69	6.28154	5.77281	Streptomycin	Aminoglycoside
blaTEM-1A_1_HM749966	17.31	10.32	14.04	12.88	11.99	1.39	3.44	2.31	4.22	4.41	0.55	2.76	2.3	6.76308	5.21905	Amoxicillin, Ampicillin, Aztreonam, Cefepime, Cefotaxime, Ceftazidime, Ceftriaxone, Piperacillin, Ticarcillin, Unknown Beta-lactam, Piperacillin+Tazobactam, Cephalothin, Cefoxitin	Beta-lactam
erm(X)_1_M36726	1.09	2.38	2.65	6.83	0.97	13.49	5.29	1.87	6.73	10.97	0	2.65	1.26	4.32154	5.20331	Erythromycin, Lincomycin, Clindamycin, Quinupristin, Pristinamycin IA, Virginiamycin S	Macrolide, Lincosamide, Streptogramin B
cmlB1_1_AM296481	21.79	10.16	15.66	17.43	19.51	2.09	5.04	1.3	3.64	1.76	0.01	2.98	0	7.79769	5.14853	Chloramphenicol	Amphenicol
aac(6')-aph(2'')_1_M13771	0.23	0	0	0.06	3.29	2.25	1.22	5.89	0.99	0.57	0.06	0	69.89	6.49615	4.95527	Gentamicin, Tobramycin, Netilmicin, Kanamycin, Amikacin, Dibekacin, Isepamicin, Fortimicin, Streptomycin	Aminoglycoside
aph(4)-Ia_1_V01499	2.01	0.19	0.05	0.63	0.6	0.09	2.87	14.68	4.1	4.13	0.46	0	1.24	2.38846	4.82531	Hygromycin	Aminoglycoside
blaOXA-501_1_KU167110	15.64	12.55	10.06	13.5	17.69	1.64	3.66	0.92	4.71	2.17	0	5.2	0	6.74923	4.7597	Unknown Beta-lactam, Amoxicillin, Ampicillin	Beta-lactam
blaOXA-420_1_AB983359	17.38	8.22	10.2	16.75	14.67	1.73	2.59	0.63	4.67	2.83	0	4.66	0	6.48692	4.71641	Imipenem, Meropenem, Unknown Beta-lactam, Amoxicillin, Ampicillin	Beta-lactam
tet(C)_2_AY046276	0.35	0.19	0.09	0.1	0.77	0.11	4.54	10.58	7.03	1.15	3.21	3.59	0.83	2.50308	4.28934	Doxycycline, Tetracycline	Tetracycline
tet(32)_1_EU722333	3.18	7.49	4.43	5.53	8.22	1.84	3.85	4.1	5.28	3.93	0.76	2.41	1.99	4.07769	4.18001	Doxycycline, Tetracycline, Minocycline	Tetracycline
lnu(A)_1_M14039	21.95	0.6	0.32	0.68	10.25	0.61	0.04	11.35	0.28	0.71	0.87	0	6.82	4.19077	4.10417	Lincomycin	Lincosamide
tet(Z)_1_AF121000	3.54	1.56	2.83	9.66	1.02	0.85	2.67	1.83	9.21	3.31	0.03	0.02	2.49	3.00154	3.79713	Doxycycline, Tetracycline	Tetracycline
catB8_1_AF227506	10.91	7.63	10.19	12.25	15.89	1.25	2.23	0.8	4.44	1.3	0.18	2.06	0	5.31769	3.79543	Chloramphenicol	Amphenicol
lsa(C)_1_HM990671	2.75	2.14	0.21	2.52	4.17	6.74	1.04	6.06	2.1	4.01	2.56	9.61	0	3.37769	3.76566	Lincomycin, Clindamycin, Dalfopristin, Pristinamycin IIA, Virginiamycin M, Tiamulin	Lincosamide, Streptogramin A, Pleuromutilin
ant(2'')-Ia_3_X74412	0.41	0	0	3.64	7.99	0	0	0	17.38	0.01	0	0	0	2.26385	3.69956	Gentamicin, Tobramycin	Aminoglycoside
ere(D)_1_KP265721	0	0.18	0	0.05	0.04	0.64	3.29	8.12	3.39	6.2	0	0	0	1.68538	3.58448	Erythromycin	Macrolide
armA_1_AY220558	11.53	10.52	5.75	10.05	14.17	1.03	2.31	1.24	3.5	1.48	0	2.38	0	4.92	3.53125	Amikacin, Gentamicin, Tobramycin, Isepamicin, Netilmicin	Aminoglycoside
tet(35)_1_AF353562	1.14	3.58	1.3	2.96	3.44	2.84	3.88	3.32	3.78	4.31	0.64	2.02	5.62	2.98692	3.34605	Doxycycline, Tetracycline	Tetracycline
tet(A)_1_AJ313332	0.98	0	4.94	0.77	4.43	0.13	2.53	3.53	7.8	1.14	0.56	0.91	0.53	2.17308	2.99444	Doxycycline, Tetracycline	Tetracycline
erm(G)_2_L42817	2.84	0.29	2.62	0.41	3.04	0.24	9.43	7.97	1.46	0.54	0.13	0	1.86	2.37154	2.85301	Erythromycin, Lincomycin, Clindamycin, Quinupristin, Pristinamycin IA, Virginiamycin S	Macrolide, Lincosamide, Streptogramin B
penA_1_AF515059	1.4	3.86	1.4	1.83	3.35	4.4	1.32	3.61	5.18	1.6	0.09	1.31	0	2.25769	2.73984	Unknown Beta-lactam	Beta-lactam
erm(33)_1_AJ579365	1.98	0.69	0.09	0.58	0.15	0.02	0.49	1.37	2.24	9.53	0	0	0	1.31846	2.59822	Erythromycin, Lincomycin, Clindamycin, Quinupristin, Pristinamycin IA, Virginiamycin S	Macrolide, Lincosamide, Streptogramin B
aph(3')-VIb_1_AJ627643	9.7	5.64	5.95	6.04	7.28	1.02	2.88	0.71	2.85	0.65	0.04	3.27	0	3.54077	2.51798	Amikacin, Kanamycin, Neomycin, Paromomycin, Ribostamycin, Butirosin, Gentamicin	Aminoglycoside
mcr-1.1_1_KP347127	0.21	5.65	0	1.07	1.1	2.93	1.83	2.98	2.41	0.48	0	10.06	5.41	2.62538	2.4394	Colistin	Polymyxin
lsa(B)_1_AJ579365	3.57	1.51	2.98	1.25	2.38	0.61	4.7	3.93	1.67	2.11	0.09	0.68	4.67	2.31923	2.43256	Lincomycin, Clindamycin, Dalfopristin, Pristinamycin IIA, Virginiamycin M	Lincosamide, Streptogramin A
OqxB_1_EU370913	7.64	3.27	7.16	4.82	6.92	0.4	1.34	0.3	1.3	0.61	13.9	1.18	0.51	3.79615	2.39634	Chloramphenicol, Benzylkonium Chloride, Cetylpyridinium Chloride, Nalidixic acid, Ciprofloxacin, Trimethoprim	Amphenicol, Quinolone, Quaternary Ammonium Compounds, Folate pathway antagonist
blaOXA-336_1_KF048907	7.84	5.45	6.09	8.14	8.11	0.56	0.26	0.24	2.59	0.94	0.14	1.05	0	3.18538	2.24925	Unknown Beta-lactam, Imipenem, Meropenem, Amoxicillin, Ampicillin	Beta-lactam
aac(6')-Im_1_AF337947	0.14	0	0.59	0	0.38	0.11	2.41	4.05	0	0.02	0	0	26.48	2.62923	2.18947	Amikacin, Tobramycin, Kanamycin	Aminoglycoside
nimJ_1_NZ_JH815495	3.4	3.56	3.66	2.5	2.17	7.25	2.26	1.9	0.5	3.68	0	0.81	0	2.43769	2.17153	Metronidazole	Nitroimidazole
aph(2'')-Ib_1_AF337947	0	0	0	0	0.14	0.02	2.93	3.45	0	0.04	0	0	25.91	2.49923	2.03138	Amikacin, Gentamicin, Tobramycin, Kanamycin	Aminoglycoside
aac(6')-Ib_2_M23634	8.5	3.49	6.76	6.56	7.65	0.69	2.15	0.04	1.59	0.67	0	1.92	0	3.07846	1.98216	Tobramycin, Dibekacin, Amikacin, Sisomicin, Netilmicin, Fluoroquinolone, Ciprofloxacin, Kanamycin, Gentamicin	Aminoglycoside, Quinolone
aadA7_1_AF224733	0.5	0.83	0.58	0.39	0.1	0.06	0.16	1.82	4.41	3.38	0	0	0	0.940769	1.90016	Spectinomycin, Streptomycin	Aminoglycoside
sitABCD_1_AY598030	0.87	1.57	3.49	1.53	1.44	0.91	0.62	1.67	0.79	1.53	7.98	1.58	3	2.07538	1.77062	Hydrogen peroxide	Peroxide
mph(B)_1_D85892	0.51	0	0.21	0.63	0	0	13.78	0.36	5.11	0.06	0.02	0	0.7	1.64462	1.74716	Erythromycin, Spiramycin, Telithromycin	Macrolide
cfr(C)_1_KX686749	1.56	0.65	0.81	1.87	0.39	0.17	5.2	4.2	0	1.18	0	0	2.34	1.41308	1.64322	Chloramphenicol, Florfenicol, Clindamycin, Lincomycin, Linezolid, Dalfopristin, Pristinamycin IIA, Virginiamycin M, Tiamulin	Oxazolidinone, Amphenicol, Lincosamide, Streptogramin A, Pleuromutilin
blaOXA-104_1_EF581285	4.9	3.91	4	5.47	4.13	0.33	0.24	0.23	1.74	0.62	0.03	0.27	0.2	2.00538	1.44902	Unknown Beta-lactam	Beta-lactam
dfrA1_9_AJ238350	0.95	0	1.95	0.15	3.84	0.88	5.09	0.62	2.85	0.44	2.15	0.23	0	1.47308	1.36256	Trimethoprim	Folate pathway antagonist
optrA_1_KP399637	0.22	0	0.13	14.15	0	0	0.05	0.07	0	2.85	0.09	0.11	0	1.35923	1.34116	Linezolid, Chloramphenicol, Florfenicol	Oxazolidinone, Amphenicol
aadD_2_M19465	0.74	0	0.06	0.22	0	0.11	5.34	0.77	2.69	1.02	0	0	4.61	1.19692	1.33776	Amikacin, Tobramycin	Aminoglycoside
blaOXA-305_1_APPF01000021	5.23	3.04	3	3.44	5.57	0.28	1.49	0.1	1.14	0.63	0	0.55	0	1.88231	1.26166	Amoxicillin, Ampicillin, Ertapenem, Unknown Beta-lactam	Beta-lactam
lnu(P)_1_FJ589781	0.7	0	0.06	0.18	0	0	3.23	2.5	0.06	2.18	0	0	0	0.685385	1.10126	Lincomycin	Lincosamide
mdf(A)_1_Y08743	1.36	0.65	2.22	1.12	1.51	0.48	1.2	1.27	0.87	0.2	0.85	1.71	3.66	1.31538	1.09787	Unknown Macrolide, Unknown Aminoglycoside, Unknown Tetracycline, Unknown Quinolone, Unknown Amphenicol, Unknown Rifamycin	Macrolide, Aminoglycoside, Tetracycline, Quinolone, Amphenicol, Rifamycin
lnu(F)_1_EU118119	0.53	0	0	0	4.97	1	0.06	0.55	3.38	0.18	0	0	0.24	0.839231	1.01633	Lincomycin	Lincosamide
Cfr(E)_1_NG_070225	2.47	0.4	1.29	0.9	4.05	0.53	2.03	2	0.04	0.1	0	0	2.55	1.25846	1.0089	Chloramphenicol, Florfenicol, Clindamycin, Lincomycin, Linezolid, Dalfopristin, Pristinamycin IIA, Virginiamycin M, Tiamulin	Amphenicol
tetA(P)_1_AB054980	1.99	1.9	4.74	0.87	0.11	0.01	4.86	1.35	0.26	0.02	0.02	0.75	0.42	1.33077	0.976433	Doxycycline, Tetracycline	Tetracycline
str_2_FN435330	0.93	7.57	1.43	5.83	0.21	1.29	1.07	0.22	0.33	0.1	0.02	0.66	0	1.51231	0.948796	Streptomycin	Aminoglycoside
tet(L)_1_HM235948	0.98	0	5.09	1.61	13.33	1.04	0	0.04	0.04	0.06	0	0.09	1.41	1.82231	0.934044	Doxycycline, Tetracycline	Tetracycline
tetA(46)_1_HQ652506	0.47	1.23	1.14	1.78	0.79	0.28	1.18	1.13	1.15	0.4	0.02	0.41	1.62	0.892308	0.904605	Doxycycline, Tetracycline, Tigecycline	Tetracycline
erm(T)_3_AF310974	0	0.27	2.33	0.4	5.33	2.18	5.94	0.26	0.05	0.13	0	0.36	0.87	1.39385	0.810624	Erythromycin, Lincomycin, Clindamycin, Quinupristin, Pristinamycin IA, Virginiamycin S	Macrolide, Lincosamide, Streptogramin B
qacD_1_M37888	2.16	3.38	2.68	2.27	0.91	0.5	1.16	0.53	0.42	0.21	0.27	0.04	0.64	1.16692	0.796741	Benzylkonium Chloride, Ethidium Bromide, Chlorhexidine, Cetylpyridinium Chloride	Quaternary Ammonium Compound
tet(33)_2_DQ390458	0.97	0.6	0.34	1.93	1.27	4.57	0.07	0.62	0.56	0.18	0.28	0.36	1.86	1.04692	0.772233	Doxycycline, Tetracycline	Tetracycline
ant(3'')-Ii-aac(6')-IId_1_AF453998	1.49	1.05	0.59	0.4	0.95	0.16	0.45	0.14	0.87	1.84	0	0.2	0	0.626154	0.734744	Gentamicin, Streptomycin, Tobramycin, Spectinomycin	Aminoglycoside
blaOXA-415_1_KJ865754	1.12	0	1.13	0.15	2.26	0	0.06	1.03	1.35	0.51	0	0	0	0.585385	0.72439	Unknown Beta-lactam, Amoxicillin, Ampicillin, Aztreonam, Ceftazidime, Piperacillin, Cefepime, Cefixime, Cefotaxime, Ceftazidime+Avibactam	Beta-lactam
tetB(60)_1_KX000273	0.19	0.46	0.47	1.49	0.48	0.52	0.86	0.58	1.08	0.61	0.26	0.74	0.83	0.659231	0.716947	Doxycycline, Tetracycline, Tigecycline	Tetracycline
mupB_1_JQ231224	0.83	0.16	0.2	0.48	0.3	1.33	0.76	0.68	0.39	1.16	0.47	1.54	0.21	0.654615	0.702453	Mupirocin	Pseudomonic acid
aadA6_1_AF140629	0.94	0.88	0	0.03	0.74	0.11	0.73	0.33	1.11	1.48	0.11	0	0	0.496923	0.682153	Spectinomycin, Streptomycin	Aminoglycoside
vat(E)_5_AJ488494	0.62	2.36	0	0.23	0.61	0.41	5.38	0.66	0.02	0.07	0.15	0.43	1.01	0.919231	0.631312	Dalfopristin, Pristinamycin IIA, Virginiamycin M	Streptogramin A
cat(pC233)_1_AY355285	0.12	0	0	0.04	0.2	0.31	0	2.9	0.01	0.02	0.11	0	0	0.285385	0.621219	Chloramphenicol	Amphenicol
qacJ_1_NG_048046	0	1.91	0	0	0	0	0	1.73	0.09	0.08	0	2.69	0	0.5	0.598324	Benzylkonium Chloride, Ethidium Bromide, Chlorhexidine, Cetylpyridinium Chloride	Quaternary Ammonium Compounds
cat(pC194)_1_NC_002013	0.08	1.18	0	2.27	0.2	0	0	0.39	0.05	1.79	0.05	0	0	0.462308	0.596742	Chloramphenicol	Amphenicol
mre(A)_1_U92073	0.18	2.09	0.28	2.12	2.57	0.71	0.07	0.53	0.21	0.14	0	0.14	1.6	0.818462	0.587466	Erythromycin, Azithromycin, Spiramycin	Macrolide
dfrA14_2_Z50805	0	0	13.65	0	0	0	0.01	0.01	0.02	0	0.13	0.78	0	1.12308	0.554529	Trimethoprim	Folate pathway antagonist
vat(B)_1_U19459	1.92	0.33	0.6	0.64	0.05	0.02	0.72	0.5	0.71	0.21	0.46	1.32	0	0.575385	0.541808	Dalfopristin, Pristinamycin IIA, Virginiamycin M	Streptogramin A
aac(3)-I_1_AJ877225	2.48	1.5	1.96	2.83	1.07	0.53	0	0.05	0.12	0.12	0	0.64	0	0.869231	0.521413	Gentamicin, Astromicin, Fortimicin	Aminoglycoside
blaOXA-271_1_APQO01000006	1.46	1.14	1.17	1.21	1.67	0.15	0	0.18	0.84	0.13	0	0.61	0	0.658462	0.519399	Amoxicillin, Ampicillin, Unknown Beta-lactam	Beta-lactam
tet(K)_2_J01764	0.14	3.34	1.54	2.5	0.69	0.34	0	0.53	0.01	0.02	0.26	0.61	0	0.767692	0.517068	Doxycycline, Tetracycline	Tetracycline
cmlA1_2_AB212941	1.14	0.5	2.52	0.86	1.55	0.12	0.33	0.65	0.29	0.21	0	0.17	0	0.641538	0.511063	Chloramphenicol	Amphenicol
aadA16_1_EU675686	0	0	0	0	0	0	0	0	2.49	0.23	0.02	0	0	0.210769	0.499392	Spectinomycin, Streptomycin	Aminoglycoside
nimC_1_X76948	0.1	0	0	0	0	0.29	0	0	2.2	0.4	0	0	0	0.23	0.492288	Metronidazole	Nitroimidazole
dfrA1_7_AJ400733	0.29	0	0.3	0.08	1.6	0.44	2.34	0.23	0.76	0.21	0.98	0	0	0.556154	0.476898	Trimethoprim	Folate pathway antagonist
tet(S)_3_X92946	0.71	1.92	0.3	0.72	6.39	0.14	0.01	0.02	0	0.07	0	0.01	1.48	0.905385	0.474338	Doxycycline, Tetracycline, Minocycline	Tetracycline
tet(T)_1_L42544	0.46	0.32	0.9	1.41	0.19	0	0.07	0.33	0.53	0.79	0.02	0.1	0	0.393846	0.46318	Doxycycline, Tetracycline, Minocycline	Tetracycline
ant(9)-Ia_1_X02588	0.78	0	0.22	1.2	0.53	0.12	0.63	0.53	0.28	0.18	0.04	0	1.63	0.472308	0.421977	Spectinomycin	Aminoglycoside
aac(6')-30-aac(6')-Ib'_1_AJ584652	1.3	0.79	1.43	1.16	2.4	0.14	0.31	0.02	0.38	0.13	0	0.38	0	0.649231	0.419152	Amikacin, Gentamicin, Tobramycin, Neomycin, Kanamycin, Netilmicin, Isepamicin, Sisomicin	Aminoglycoside
aac(3)-XI_1_CTEG01000046	0	0	0	0.33	0	4.34	0.41	0.02	0.04	0.9	0	0	0	0.464615	0.374105	Unknown Aminoglycoside	Aminoglycoside
tetB(P)_1_NC_010937	1.68	1.48	3.89	0.18	0.03	0	0.18	0.25	0.05	0.01	0.03	0.45	0	0.633077	0.365766	Doxycycline, Tetracycline, Minocycline	Tetracycline
tet(O/32/O)_2_AJ295238	0.2	0.14	0.65	0.46	0.13	0.05	0.25	0.18	0.61	0.25	0.14	0.65	0.1	0.293077	0.322686	Doxycycline, Tetracycline, Minocycline	Tetracycline
erm(Q)_1_L22689	1.18	0	1.58	0	0	0	1.65	0.6	0.07	0	0	0	0	0.390769	0.309679	Erythromycin, Lincomycin, Clindamycin, Quinupristin, Pristinamycin IA, Virginiamycin S	Macrolide, Lincosamide, Streptogramin B
qacG_1_EU622633	0	4.54	0	0	0.16	0	0	0.46	0	0.03	0	0.54	0	0.440769	0.300725	Benzylkonium Chloride, Ethidium Bromide, Chlorhexidine, Cetylpyridinium Chloride	Quaternary Ammonium Compound
tet(K)_1_U38656	0.11	2.51	0.48	1.23	0.22	0.21	0	0.12	0.26	0.12	0	0.17	0	0.417692	0.299013	Doxycycline, Tetracycline	Tetracycline
qacC_1_M37889	0.33	0.91	0.1	0.79	0.32	0.03	0	0.32	0.25	0.17	0.32	0.08	0	0.278462	0.266222	Benzylkonium Chloride, Ethidium Bromide, Chlorhexidine, Cetylpyridinium Chloride	Quaternary Ammonium Compound
blaCARB-5_1_AF135373	0	0	0.45	1.76	0.58	0.03	0	0.07	0.14	0.05	1.58	0.05	0	0.362308	0.259411	Amoxicillin, Ampicillin, Cefepime, Piperacillin, Piperacillin+Tazobactam	Beta-lactam
sul3_2_AJ459418	0.24	0	0.83	0	0	0	0.13	0.31	0.21	0.15	0.02	0.55	0.91	0.257692	0.247095	Sulfamethoxazole	Folate pathway antagonist
tet(39)_1_KT346360	0.2	0.28	0.2	1.18	0.11	0	0	0	0.39	0.06	0.54	0.01	0.81	0.290769	0.238661	Doxycycline, Tetracycline	Tetracycline
nimD_1_X76949	0	0	0	0	0	0	0	0	1.28	0	0	0	0	0.0984615	0.234792	Metronidazole	Nitroimidazole
fexA_2_AM408573	0	0	0	1.57	0	0	0.51	0.31	0.04	0.27	0	0	0.11	0.216154	0.233983	Chloramphenicol, Florfenicol	Amphenicol
aph(2'')-Ih_1_KF652096	0	0	0	0	0	0	0.08	0.09	0	0.01	0.02	0	4.39	0.353077	0.226688	Amikacin, Gentamicin, Tobramycin, Kanamycin	Aminoglycoside
lnu(D)_1_EF452177	0	0	0.11	0	0	0	0.62	0.01	0.02	0.83	0.11	0	0	0.130769	0.193456	Lincomycin	Lincosamide
dfrA5_1_X12868	0	0	2.48	0	0	0	0	0.06	0.13	0.02	0	1.02	0	0.285385	0.186817	Trimethoprim	Folate pathway antagonist
dfrK_3_FN812951	0.2	0.21	0.2	0	0.09	0	0	0.64	0.08	0	0	0.22	0	0.126154	0.182614	Trimethoprim	Folate pathway antagonist
OqxA_1_EU370913	0	0.09	0.82	0	0	0.05	0	0.1	0.01	0	2.59	0.09	0	0.288462	0.18062	Chloramphenicol, Benzylkonium Chloride, Cetylpyridinium Chloride, Nalidixic acid, Ciprofloxacin, Trimethoprim	Amphenicol, Quinolone, Quaternary Ammonium Compounds, Folate pathway antagonist
aac(3)-IIb_1_M97172	0	0	0	0	0	0	0	0	0	0	0	0	3.89	0.299231	0.178642	Apramycin, Gentamicin, Tobramycin, Dibekacin, Netilmicin, Sisomicin	Aminoglycoside
dfrA17_1_FJ460238	0	0	0	0	0	0	0.18	0.45	0.02	0.01	0	0	1.52	0.167692	0.174659	Trimethoprim	Folate pathway antagonist
tet(34)_1_AB061440	0	0	1.22	0.53	0.77	0.03	0	0.05	0.01	0.03	0.71	0.08	0.4	0.294615	0.174606	Tetracycline	Tetracycline
tet(36)_1_AJ514254	0.09	0.11	0.58	0.76	0	0	0	0.26	0.04	0.12	0.25	0.03	0	0.172308	0.167015	Doxycycline, Tetracycline, Minocycline	Tetracycline
erm(47)_1_KU612222	0.07	0	0.72	0.13	0	0	0.13	0	0.41	0.25	0	0	0	0.131538	0.163613	Erythromycin, Lincomycin, Clindamycin, Quinupristin, Pristinamycin IA, Virginiamycin S	Macrolide, Lincosamide, Streptogramin B
erm(50)_1_LC473083	0.16	0.24	0	0.63	0.18	0	0	0.05	0.3	0.18	0	0.17	0	0.146923	0.162617	Erythromycin, Lincomycin, Clindamycin, Quinupristin, Pristinamycin IA, Virginiamycin S	Macrolide
qnrS2_1_DQ485530	0.28	0	0	0	0.14	0	1.02	0.25	0	0.27	0	0	0	0.150769	0.161615	Ciprofloxacin	Quinolone
blaOXA-296_1_APOH01000009	0	0	0	0.03	0	0	0	0	0	0	3.37	0.04	0	0.264615	0.15836	Unknown Beta-lactam	Beta-lactam
erm(40)_1_AY570506	0.25	0.52	0	0.43	0	0.15	0	0.15	0.05	0.11	0	0.01	0.84	0.193077	0.157062	Erythromycin, Telithromycin, Lincomycin, Clindamycin	Macrolide, Lincosamide, Streptogramin B
blaIMP-27_1_JF894248	0	0	0	0	0	0	0	0.09	0	0	0	0	2.99	0.236923	0.155243	Amoxicillin, Ampicillin, Cefepime, Cefixime, Cefotaxime, Cefoxitin, Ceftazidime, Ertapenem, Imipenem, Meropenem, Piperacillin, Piperacillin+Tazobactam	Beta-lactam
mph(A)_1_D16251	0	0	0	0	0	0	0.79	0.21	0	0	0	0	1.62	0.201538	0.153717	Erythromycin, Azithromycin, Spiramycin, Telithromycin	Macrolide
catB3_1_AJ009818	0	0	0	0.04	0	0	0.01	0.15	0.45	0.13	0.23	0	0	0.0776923	0.150228	Chloramphenicol	Amphenicol
vat(F)_1_AF170730	0.04	0	0.66	0.22	0	0.05	0	0.16	0.02	0	1.56	0	0	0.208462	0.145714	Dalfopristin, Pristinamycin IIA, Virginiamycin M	Streptogramin A
mph(N)_1_KF648874	0	0	0.63	0.18	0	0	0.73	0.11	0.07	0.01	0.09	0	0.81	0.202308	0.145294	Erythromycin	Macrolide
tet(G)_2_AF133140	0.04	0	0.05	0.33	0.08	0.05	0	0	0.49	0.13	0.05	0	0	0.0938462	0.140416	Doxycycline, Tetracycline	Tetracycline
aph(2'')-If_1_KF652097	0	0	0	0	0.07	0	0.15	0.1	0.01	0.04	0.04	0	2	0.185385	0.132042	Amikacin, Gentamicin, Tobramycin, Kanamycin	Aminoglycoside
lnu(G)_1_KX470419	1.19	0	0	0.77	0	0	0	0.1	0.02	0	0.35	0	0	0.186923	0.127481	Lincomycin	Lincosamide
dfrA16_2_AF174129	0.39	0	0	0	0	0	0	0	0.29	0.28	0	0.16	0	0.0861538	0.12731	Trimethoprim	Folate pathway antagonist
nimB_1_X71443	0	0	0	0.11	0	0	0	0.07	0.56	0	0	0	0	0.0569231	0.123758	Metronidazole	Nitroimidazole
VanG2XY_1_FJ872410	0.34	0.11	0.26	0.08	0.6	0	0.21	0.03	0.01	0.01	0.14	0	1	0.214615	0.122978	Vancomycin	Glycopeptide
blaPAU-1_1_MH053445	0	0	0	0	0	0	2.21	0	0	0.06	0.17	0	0	0.187692	0.120231	Ampicillin, Amoxicillin, Piperacillin	Beta-lactam
aadA9_1_AJ420072	0.12	0	0.13	0.34	0	0.07	0	0.04	0.07	0.04	0	0.13	1.14	0.16	0.119186	Spectinomycin, Streptomycin	Aminoglycoside
vga(A)LC_1_GQ891882	0.12	0	0.44	0.02	0.16	0.06	0.41	0.32	0	0	0	0	0	0.117692	0.114706	Lincomycin, Clindamycin, Dalfopristin, Pristinamycin IIA, Virginiamycin M, Tiamulin	Lincosamide, Streptogramin A, Pleuromutilin
aph(3')-IIa_1_X57709	0.46	0	0.51	0.75	0.23	0	0	0	0.07	0.03	0	0	0.2	0.173077	0.113813	Kanamycin, Neomycin, Paromomycin, Ribostamycin, Butiromycin, Gentamicin	Aminoglycoside
catS_1_X74948	0.3	0	0.11	0	0	0	0	0.48	0	0	0	0	0	0.0684615	0.113013	Chloramphenicol	Amphenicol
str_3_AM932524	0.13	0	0	0.15	0	2.37	0	0.04	0	0.01	0	0	0	0.207692	0.109077	Streptomycin	Aminoglycoside
blaCTX-M-75_1_GQ149244	0.43	0	0	0	0	0	0	0.3	0	0.14	0	0	0	0.0669231	0.101767	Amoxicillin, Ampicillin, Aztreonam, Cefepime, Cefotaxime, Ceftazidime, Ceftriaxone, Piperacillin, Ticarcillin	Beta-lactam
qacH_1_FJ172381	0.1	0	0.92	0	0	0	0.03	0.12	0.03	0.09	0.21	0.12	0	0.124615	0.101114	Benzylkonium Chloride, Ethidium Bromide, Chlorhexidine, Cetylpyridinium Chloride	Quaternary Ammonium Compound
dfrA15_3_DQ647028	0	0.23	0.12	0	0.13	0.2	0.07	0.03	0.17	0.16	0.06	0	0	0.09	0.0982719	Trimethoprim	Folate pathway antagonist
blaSHV-183_1_HG934764	0	0.26	0	0	0.16	0	0	0	0.25	0	0	0	0.74	0.108462	0.0949963	Amoxicillin, Ampicillin, Cephalothin, Piperacillin, Ticarcillin, Aztreonam, Cefepime, Cefotaxime, Ceftazidime, Ceftriaxone, Unknown Beta-lactam, Piperacillin+Tazobactam	Beta-lactam
blaZ_29_JDXN01000019	0.28	0.46	0.23	0.02	0.14	0.04	0	0.19	0.03	0.04	0	0	0	0.11	0.0940785	Amoxicillin, Ampicillin, Penicillin, Piperacillin	Beta-lactam
blaOXA-335_1_KF203109	0	0	0	0	0	0	0	0	0	0	1.99	0	0	0.153077	0.0912462	Amoxicillin, Ampicillin, Meropenem, Unknown Beta-lactam	Beta-lactam
blaCMY-18_1_AY743434	0	0	0.08	0.27	0.04	0.08	0	0.03	0.02	0.05	0.13	0.22	0.62	0.118462	0.0893465	Amoxicillin, Ampicillin, Cefotaxime, Cefoxitin, Ceftazidime, Piperacillin, Piperacillin+Tazobactam, Ticarcillin	Beta-lactam
mcr-4.1_1_MF543359	0	0	0	0.04	0	0	0	0	0.01	0.01	0.65	0	1.11	0.14	0.087801	Colistin	Polymyxin
aadA5_1_AF137361	0	0	0.13	0	0	0	0	0.33	0.03	0.03	0.04	0	0	0.0430769	0.0847854	Spectinomycin, Streptomycin	Aminoglycoside
blaCARB-2_1_M69058	0	0	0	0	0	0.15	0	0.2	0.15	0.04	0.02	0	0	0.0430769	0.0824347	Ampicillin, Amoxicillin, Piperacillin	Beta-lactam
blaCMH-3_1_KX192165	0.04	0	0.28	0.07	0.27	0.04	0.01	0.14	0.09	0.02	0.01	0.11	0	0.0830769	0.0822138	Unknown Beta-lactam	Beta-lactam
fosA_6_ACZD01000244	0	0	0	0	0	0	0	0	0	0	0	0	1.71	0.131538	0.0785405	Fosfomycin	Fosfomycin
aac(6')-IIc_1_NC_012555	0	0	0	0	0	0	0	0	0	0	0	0	1.62	0.124615	0.0744003	Gentamicin, Tobramycin	Aminoglycoside
nimH_1_KX576455	0	0	0	0.12	0	0	0	0	0.36	0	0	0	0	0.0369231	0.0732499	Metronidazole	Nitroimidazole
mdt(A)_1_X92946	1.02	0.73	0.17	0	0	0	0	0	0	0	0	0	0	0.147692	0.070459	Erythromycin, Azithromycin, Tetracycline	Macrolide, Lincosamide, Streptogramin A, Streptogramin B, Tetracycline
cphA1_1_AY261379	0	0	0	0	0	0	0	0	0	0	0.42	0.88	0	0.1	0.0677239	Unknown Beta-lactam	Beta-lactam
msr(A)_2_AB013298	0	0.14	0	0.1	0	0	0	0	0	0	0	1	0	0.0953846	0.0659788	Erythromycin, Azithromycin, Telithromycin, Quinupristin, Pristinamycin IA, Virginiamycin S	Macrolide, Streptogramin B
vga(E)_1_FR772051	0.02	0.24	0.06	0.59	0	0.02	0.05	0.02	0	0.08	0	0	0	0.0830769	0.0659185	Lincomycin, Clindamycin, Dalfopristin, Pristinamycin IIA, Virginiamycin M, Tiamulin	Lincosamide, Streptogramin A, Pleuromutilin
dfrD_1_Z50141	0.26	0.42	0.15	0.36	0	0	0	0	0	0.06	0.09	0	0	0.103077	0.0657634	Trimethoprim	Folate pathway antagonist
blaACT-2_1_AM076977	0.02	0	0.03	0	0.61	0.03	0.06	0.01	0.08	0	0.02	0.03	0.28	0.09	0.0613253	Amoxicillin, Ampicillin, Cefotaxime, Cefoxitin, Ceftazidime, Piperacillin, Piperacillin+Tazobactam, Ticarcillin, Unknown Beta-lactam, Cefepime	Beta-lactam
blaCMY-93_1_KF992025	0.32	0.18	0.03	0.08	0	0.01	0	0.02	0.01	0.05	0.04	0.1	0.31	0.0884615	0.0612459	Amoxicillin, Ampicillin, Cefotaxime, Cefoxitin, Ceftazidime, Piperacillin, Piperacillin+Tazobactam, Ticarcillin	Beta-lactam
erm(A)_3_EU348758	0.31	0	0	0.12	0	0	0	0	0.16	0.07	0	0	0	0.0507692	0.060489	Erythromycin, Lincomycin, Clindamycin, Quinupristin, Pristinamycin IA, Virginiamycin S	Macrolide, Lincosamide, Streptogramin B
ampS_1_X80276	0	0	0	0	0	0	0	0	0	0	0.05	1.04	0	0.0838462	0.0595385	Ampicillin, Amoxicillin, Unknown Beta-lactam	Beta-lactam
cat(pC221)_1_X02529	0	0	0.17	0.22	0	0	0	0.15	0.04	0.01	0	0	0	0.0453846	0.0574717	Chloramphenicol	Amphenicol
qnrD3_1_KX130945	0	0	0.06	0.39	0	0	0	0.16	0	0	0	0	0	0.0469231	0.0565408	Ciprofloxacin	Quinolone
blaACT-9_1_HQ693810	0	0.08	0	0	0.27	0	0.01	0.15	0	0.04	0.02	0.07	0	0.0492308	0.0545569	Amoxicillin, Ampicillin, Cefotaxime, Cefoxitin, Ceftazidime, Piperacillin, Piperacillin+Tazobactam, Ticarcillin	Beta-lactam
erm(31)_1_AF079138	0.24	0	0	0.07	0.23	0.03	0	0.12	0.02	0.01	0	0	0	0.0553846	0.0532267	Erythromycin, Lincomycin, Clindamycin, Quinupristin, Pristinamycin IA, Virginiamycin S	Macrolide, Lincosamide, Streptogramin B
blaOXA-274_1_APOS01000038	0	0	0	0.33	0	0	0	0	0	0	0.75	0.01	0	0.0838462	0.0531681	Unknown Beta-lactam	Beta-lactam
dfrG_1_AB205645	0.05	0.22	0.64	0	0	0.13	0	0	0.08	0	0	0	0	0.0861538	0.0527314	Trimethoprim	Folate pathway antagonist
blaCTX-M-199_1_KY786032	0	0	0.12	0	0	0	0	0.07	0	0.08	0	0	0.41	0.0523077	0.0526775	Amoxicillin, Ampicillin, Aztreonam, Cefepime, Cefotaxime, Ceftazidime, Ceftriaxone, Piperacillin, Ticarcillin	Beta-lactam
cfr_2_AJ879565	0	0	0	0.4	0	0	0	0	0	0.16	0	0	0	0.0430769	0.0521918	Chloramphenicol, Florfenicol, Clindamycin, Lincomycin, Linezolid, Dalfopristin, Pristinamycin IIA, Virginiamycin M, Tiamulin	Oxazolidinone, Amphenicol, Lincosamide, Streptogramin A, Pleuromutilin
aac(3)-If_1_AY884051	0	0	0	0	0	0	0	0	0.27	0	0	0	0	0.0207692	0.0499645	Gentamicin, Astromicin, Fortimicin	Aminoglycoside
mph(C)_5_AM180067	0	0	0.12	0.15	0	0	0	0.06	0	0	0.46	0	0	0.0607692	0.0453023	Erythromycin, Spiramycin, Telithromycin	Macrolide
dfrA36_1_CP038791	0	0	0	0.05	0.88	0	0	0	0	0	0.22	0	0	0.0884615	0.0448068	Trimethoprim	Folate pathway antagonist
dfrA20_1_AJ605332	0	0	0	0.05	0.25	0	0	0	0	0	0.66	0.04	0	0.0769231	0.0446384	Trimethoprim	Folate pathway antagonist
poxtA_1_MF095097	0.03	0	0.04	0.38	0	0.01	0.03	0.07	0	0	0.07	0	0	0.0484615	0.0420112	Chloramphenicol, Florfenicol, Linezolid, Doxycycline, Tetracycline	Amphenicol, Oxazolidinone, Tetracycline
nimI_1_FJ940889	0.81	0	0	0.18	0	0	0	0	0	0	0.03	0	0	0.0784615	0.0407537	Metronidazole	Nitroimidazole
ere(A)_1_AY183453	0	0	0	0	0	0	0	0	0	0	0	0	0.88	0.0676923	0.0403463	Erythromycin	Macrolide
blaACT-12_1_JX440355	0	0	0.21	0.02	0	0.03	0.03	0.02	0.02	0.02	0.02	0.18	0.17	0.0553846	0.0401669	Amoxicillin, Ampicillin, Cefotaxime, Cefoxitin, Ceftazidime, Piperacillin, Piperacillin+Tazobactam, Ticarcillin	Beta-lactam
tet(31)_2_AJ250203	0	0	0	0.06	0	0	0	0	0.19	0	0.01	0	0	0.02	0.0393804	Doxycycline, Tetracycline	Tetracycline
cmr_1_U43535	0.02	0	0.11	0.5	0.14	0	0	0	0	0	0	0.02	0	0.0607692	0.0393059	Erythromycin, Tetracycline	Macrolide, Tetracycline
mupA_1_X75439	0.03	0.02	0.05	0.04	0.02	0.01	0.02	0.06	0.02	0.05	0.05	0.02	0	0.03	0.0380764	Mupirocin	Pseudomonic acid
tet(D)_2_X65876	0	0	0	0	0	0	0	0	0.02	0.03	0.48	0	0.16	0.0530769	0.0378771	Doxycycline, Tetracycline	Tetracycline
dfrA25_1_DQ267940	0	0	0.97	0	0	0	0	0.01	0	0	0	0	0	0.0753846	0.0374727	Trimethoprim	Folate pathway antagonist
aac(3)-VIa_1_M88012	0	0	0	0	0	0	0	0	0	0	0	0	0.8	0.0615385	0.0366522	Gentamicin, Sisomicin, Netilmicin, Tobramycin	Aminoglycoside
dfrA12_3_KJ568502	0	0	0.51	0	0	0.03	0	0	0.03	0.05	0	0	0	0.0476923	0.0356305	Trimethoprim	Folate pathway antagonist
qnrB4_1_DQ303921	0	0	0	0	0	0	0	0	0.01	0.01	0.7	0	0	0.0553846	0.0353425	Ciprofloxacin	Quinolone
mecA2_1_AM048811	0.21	0.1	0.2	0	0	0	0.32	0	0	0	0	0	0	0.0638462	0.0350165	Amoxicillin, Ampicillin, Cefepime, Cefixime, Cefotaxime, Cefoxitin, Ceftazidime, Ertapenem, Imipenem, Meropenem, Piperacillin, Piperacillin+Tazobactam	Beta-lactam
blaCMY-98_1_KC603538	0	0	0.09	0	0	0	0	0.03	0	0.02	0	0	0.49	0.0484615	0.0345124	Unknown Beta-lactam	Beta-lactam
blaCME-1_1_AJ006275	0	0	0	0	0	0	0	0	0.14	0	0.18	0	0	0.0246154	0.0342788	Unknown Beta-lactam	Beta-lactam
blaOXA-549_1_KY682751	0	0	0	0	0	0	0	0	0	0	0.74	0	0	0.0569231	0.0338243	Unknown Beta-lactam	Beta-lactam
catB7_1_AF036933	0	0	0.17	0.43	0	0	0	0	0	0	0.08	0	0	0.0523077	0.0336745	Chloramphenicol	Amphenicol
tet(45)_1_JF837331	0	0.07	0.84	0	0	0	0	0	0	0	0	0	0	0.07	0.0335172	Doxycycline, Tetracycline	Tetracycline
qnrB89_1_MT544491	0	0	0	0	0	0	0	0.03	0	0.09	0.22	0	0	0.0261538	0.0331619	Ciprofloxacin	Quinolone
blaOXA-451_1_KR061504	0	0.49	0.07	0.07	0	0	0	0.03	0	0	0	0	0	0.0507692	0.0306316	Unknown Beta-lactam, Amoxicillin, Ampicillin	Beta-lactam
tet(42)_1_EU523697	0	0	0.24	0	0	0	0	0	0	0	0.47	0	0	0.0546154	0.0303654	Doxycycline, Tetracycline	Tetracycline
vga(C)_1_FN806792	0	0	0	0.3	0	0	0	0.06	0	0	0	0	0	0.0276923	0.028827	Lincomycin, Clindamycin, Dalfopristin, Pristinamycin IIA, Virginiamycin M, Tiamulin	Lincosamide, Streptogramin A, Pleuromutilin
blaVEB-1_1_HM370393	0	0	0	0	0	0	0	0	0.15	0	0	0	0	0.0115385	0.0282373	Amoxicillin, Ampicillin, Cefotaxime, Cefoxitin, Cefepime, Ceftazidime, Piperacillin, Piperacillin+Tazobactam, Ticarcillin, Aztreonam, Unknown Beta-lactam	Beta-lactam
POM-1_1_GU002295	0	0	0	0	0.76	0	0	0	0	0	0	0	0	0.0584615	0.0278473	Amoxicillin, Ampicillin, Cefepime, Cefixime, Cefotaxime, Cefoxitin, Ceftazidime, Ertapenem, Imipenem, Meropenem, Piperacillin, Piperacillin+Tazobactam	Beta-lactam
catA1_1_V00622	0	0	0.3	0	0	0	0.17	0.01	0.03	0	0	0	0	0.0392308	0.0275497	Chloramphenicol	Amphenicol
tet(V)_1_AF030344	0	0	0	0	0	0	0	0	0	0	0.09	0	0.51	0.0461538	0.0271326	Doxycycline, Tetracycline	Tetracycline
catP_1_U15027	0.18	0	0.04	0	0	0	0.01	0.09	0	0	0	0	0	0.0246154	0.0270547	Chloramphenicol	Amphenicol
erm(A)_1_X03216	0.37	0	0	0.16	0	0	0	0	0.01	0.01	0	0	0	0.0423077	0.0266438	Erythromycin, Lincomycin, Clindamycin, Quinupristin, Pristinamycin IA, Virginiamycin S	Macrolide, Lincosamide, Streptogramin B
npmA_1_AB261016	0.04	0	0	0	0	0	0.1	0.07	0.02	0.01	0	0	0	0.0184615	0.0265014	Amikacin, Gentamicin, Tobramycin, Dibekacin, Kanamycin, Isepamicin, Netilmicin, Sisomicin, Neomycin, Apramycin	Aminoglycoside
mecA1_2_AY820253	0	0.21	0.12	0.21	0	0.02	0	0	0	0.01	0	0	0	0.0438462	0.0261377	Amoxicillin, Ampicillin, Cefepime, Cefixime, Cefotaxime, Cefoxitin, Ceftazidime, Ertapenem, Imipenem, Meropenem, Piperacillin, Piperacillin+Tazobactam	Beta-lactam
mef(B)_1_FJ196385	0	0	0.09	0	0	0	0.03	0.03	0.01	0	0	0.24	0	0.0307692	0.0248491	Erythromycin, Azithromycin	Macrolide
aph(6)-Ic_1_X01702	0	0	0	0	0	0	0	0	0	0	0.06	0	0.45	0.0392308	0.0235401	Streptomycin	Aminoglycoside
cat_2_M35190	0	0	0	0	0	0	0.09	0.1	0	0	0	0	0	0.0146154	0.0233554	Chloramphenicol	Amphenicol
catB2_1_AF047479	0	0	0.31	0	0	0	0	0	0.03	0	0.09	0.02	0	0.0346154	0.0220533	Chloramphenicol	Amphenicol
fosD_1_KC989517	0.06	0	0	0.34	0	0	0	0	0	0	0	0	0	0.0307692	0.0209042	Fosfomycin	Fosfomycin
blaRAHN-1_2_AF338038	0	0	0.04	0	0	0	0	0	0	0	0.41	0	0	0.0346154	0.0204797	Amoxicillin, Ampicillin, Piperacillin	Beta-lactam
aac(6')-Iaa_1_NC_003197	0	0	0	0	0	0	0	0.1	0	0	0	0	0	0.00769231	0.0199242	Amikacin, Tobramycin	Aminoglycoside
blaOXA-537_1_KX360747	0	0	0	0.07	0	0	0	0	0	0	0.34	0	0	0.0315385	0.0194743	Amoxicillin, Ampicillin, Cefoxitin, Imipenem, Meropenem, Piperacillin, Piperacillin+Tazobactam, Unknown Beta-lactam	Beta-lactam
fexB_1_JN201336	0	0	0	0.35	0	0	0	0	0	0	0	0	0	0.0269231	0.0194342	Chloramphenicol, Florfenicol	Amphenicol
erm(A)_2_AF002716	0.03	0	0	0.12	0	0	0	0.04	0	0.01	0	0	0	0.0153846	0.0189067	Erythromycin, Lincomycin, Clindamycin, Quinupristin, Pristinamycin IA, Virginiamycin S	Macrolide, Lincosamide, Streptogramin B
blaBES-1_1_AF234999	0	0	0	0	0	0	0	0	0	0	0	0	0.41	0.0315385	0.0187639	Amoxicillin, Ampicillin, Cefotaxime, Cefoxitin, Ceftazidime, Piperacillin, Piperacillin+Tazobactam, Ticarcillin	Beta-lactam
tetA(60)_1_KX000272	0	0	0	0.02	0.17	0.01	0	0	0	0.01	0.13	0.05	0	0.03	0.0181569	Doxycycline, Tetracycline, Tigecycline	Tetracycline
blaCMY-1_1_X92508	0	0	0	0	0	0	0	0	0	0	0	0.33	0	0.0253846	0.0179629	Amoxicillin, Ampicillin, Cefotaxime, Cefoxitin, Ceftazidime, Piperacillin, Piperacillin+Tazobactam, Ticarcillin, Unknown Beta-lactam	Beta-lactam
tet(30)_1_AF090987	0	0	0	0	0	0	0	0	0	0	0.38	0	0	0.0292308	0.0174296	Doxycycline, Tetracycline	Tetracycline
sal(A)_1_KC693025	0	0	0	0.32	0	0	0	0	0	0	0	0	0	0.0246154	0.0173615	Lincomycin, Clindamycin, Dalfopristin, Pristinamycin IIA, Virginiamycin M, Tiamulin	Lincosamide, Streptogramin A, Pleuromutilin
dfrA3_1_J03306	0	0	0	0	0	0	0	0	0	0.04	0.19	0	0	0.0176923	0.0163145	Trimethoprim	Folate pathway antagonist
aph(3')-Ib_2_AJ744860	0	0	0	0.02	0	0	0	0.01	0	0.07	0	0	0	0.00769231	0.0159409	Neomycin, Kanamycin, Lividomycin, Paromomycin, Ribostamycin	Aminoglycoside
mcr-7.1_1_MG267386	0	0	0	0	0	0	0	0	0	0.01	0.02	0.23	0	0.02	0.0158181	Colistin	Polymyxin
blaERP-1_1_AY077733	0	0	0.12	0	0	0	0	0	0	0	0.08	0.12	0	0.0246154	0.0150539	Amoxicillin, Ampicillin, Ticarcillin, Piperacillin	Beta-lactam
blaL1_3_EF126059	0	0	0	0.21	0	0	0	0	0	0	0.07	0	0	0.0215385	0.014918	Unknown Beta-lactam	Beta-lactam
blaKLUC-3_1_JX185316	0	0	0	0	0	0	0	0.07	0	0	0	0	0	0.00538462	0.0149113	Amoxicillin, Ampicillin, Aztreonam, Cefepime, Cefotaxime, Ceftazidime, Ceftriaxone, Piperacillin, Ticarcillin	Beta-lactam
tet(43)_1_GQ244501	0	0	0	0	0	0	0	0	0	0	0.32	0	0	0.0246154	0.0146621	Doxycycline, Tetracycline	Tetracycline
rmtF_1_JQ808129	0.06	0.12	0	0	0	0	0	0	0	0	0	0.14	0	0.0246154	0.0145739	Amikacin, Gentamicin, Tobramycin	Aminoglycoside
catA2_1_X53796	0	0	0	0	0.07	0	0	0	0	0	0	0	0.25	0.0246154	0.0142699	Chloramphenicol	Amphenicol
vga(A)V_1_AF186237	0	0	0	0.06	0	0.08	0	0.03	0.01	0	0	0	0	0.0138462	0.0141183	Lincomycin, Clindamycin, Dalfopristin, Pristinamycin IIA, Virginiamycin M, Tiamulin	Lincosamide, Streptogramin A, Pleuromutilin
erm(39)_1_AY487229	0.03	0	0	0	0.04	0.02	0	0	0.01	0.04	0.02	0	0	0.0123077	0.0138611	Erythromycin, Telithromycin, Lincomycin, Clindamycin	Macrolide, Lincosamide, Streptogramin B
vat(D)_1_L12033	0	0	0	0	0	0.02	0.01	0	0	0	0	0	0.26	0.0223077	0.0129548	Dalfopristin, Pristinamycin IIA, Virginiamycin M	Streptogramin A
erm(35)_1_AF319779	0	0	0	0	0	0	0	0.05	0	0.01	0.02	0	0	0.00615385	0.0129383	Erythromycin, Lincomycin, Clindamycin, Quinupristin, Pristinamycin IA, Virginiamycin S	Macrolide, Lincosamide, Streptogramin B
catB1_1_M58472	0.08	0	0	0	0	0	0	0	0	0.03	0.09	0	0	0.0153846	0.0128307	Chloramphenicol	Amphenicol
vat(H)_1_GQ205627	0	0	0	0	0	0	0	0	0.01	0.04	0.07	0	0	0.00923077	0.0127945	Dalfopristin, Pristinamycin IIA, Virginiamycin M	Streptogramin A
aph(3')-IX_1_APPN01000061	0	0	0	0	0	0	0	0	0.07	0	0	0	0	0.00538462	0.0127534	Amikacin	Aminoglycoside
blaJOHN-1_1_AY028464	0	0	0	0	0	0	0	0	0	0	0.26	0	0	0.02	0.0119852	Amoxicillin, Ampicillin, Cefotaxime, Cefoxitin, Ceftazidime, Ertapenem, Imipenem, Meropenem, Piperacillin, Piperacillin+Tazobactam	Beta-lactam
blaEBR-1_1_AF416700	0	0	0	0.08	0.2	0	0	0	0	0	0	0	0	0.0215385	0.0115563	Amoxicillin, Ampicillin, Cefepime, Cefixime, Cefotaxime, Cefoxitin, Ceftazidime, Ertapenem, Imipenem, Meropenem, Piperacillin, Piperacillin+Tazobactam	Beta-lactam
blaCKO-1_1_AF477396	0	0	0	0	0	0	0	0	0	0.06	0	0	0	0.00461538	0.0112147	Amoxicillin, Ampicillin, Piperacillin, Ticarcillin, Piperacillin+Tazobactam, Cephalothin	Beta-lactam
blaSRT-2_1_AY524276	0	0	0	0	0	0	0	0	0	0	0.24	0	0	0.0184615	0.0112064	Amoxicillin, Ampicillin, Cefotaxime, Cefoxitin, Ceftazidime, Piperacillin, Piperacillin+Tazobactam, Ticarcillin	Beta-lactam
blaLAP-2_1_EU159120	0	0	0	0	0.3	0	0	0	0	0	0	0	0	0.0230769	0.0110418	Amoxicillin, Ampicillin, Cephalotin, Piperacillin, Ticarcillin	Beta-lactam
dfrA29_1_AM237806	0	0	0	0	0	0	0	0.05	0	0	0	0	0	0.00384615	0.0105141	Trimethoprim	Folate pathway antagonist
blaDHA-1_1_Y16410	0	0	0.03	0.02	0	0	0	0	0.01	0	0.12	0	0	0.0138462	0.0103686	Amoxicillin, Ampicillin, Cefotaxime, Cefoxitin, Ceftazidime, Piperacillin, Piperacillin+Tazobactam, Ticarcillin	Beta-lactam
blaLMB-1_1_MH475146	0	0	0	0	0	0	0	0	0	0	0.22	0	0	0.0169231	0.0099042	Amoxicillin, Ampicillin, Cefepime, Cefixime, Cefotaxime, Cefoxitin, Ceftazidime, Ertapenem, Imipenem, Meropenem, Piperacillin, Piperacillin+Tazobactam	Beta-lactam
qnrB8_1_EU043312	0	0	0	0	0	0	0	0	0	0	0.22	0	0	0.0169231	0.00987728	Ciprofloxacin	Quinolone
qnrE1_1_KY073238	0	0	0	0	0	0	0	0	0	0	0.22	0	0	0.0169231	0.00987728	Ciprofloxacin	Quinolone
aac(6')-IIa_1_M29695	0	0	0.26	0	0	0	0	0	0	0	0	0	0	0.02	0.00969894	Tobramycin, Dibekacin, Gentamicin, Sisomicin, Netilmicin	Aminoglycoside
cepA_1_U05887	0	0	0	0	0	0	0	0	0.01	0	0.15	0	0	0.0123077	0.00968612	Unknown Beta-lactam	Beta-lactam
cml_1_M22614	0	0	0	0	0	0	0	0.03	0.01	0.01	0	0	0	0.00384615	0.00962755	Chloramphenicol	Amphenicol
dfrB4_3_HQ317921	0	0	0	0	0	0	0	0	0	0	0.2	0	0	0.0153846	0.00894744	Trimethoprim	Folate pathway antagonist
catB10_1_AJ878850	0	0	0	0.07	0	0	0	0.01	0	0	0.07	0	0	0.0115385	0.00877349	Chloramphenicol	Amphenicol
blaKHM-1_1_AB364006	0	0	0	0	0	0	0	0	0	0	0.19	0	0	0.0146154	0.00863291	Unknown Beta-lactam	Beta-lactam
blaFOX-2_1_Y10282	0	0	0	0	0	0	0	0	0	0	0.07	0.1	0	0.0130769	0.0086056	Amoxicillin, Ampicillin, Cefotaxime, Cefoxitin, Ceftazidime, Piperacillin, Piperacillin+Tazobactam, Ticarcillin	Beta-lactam
blaOXA-427_1_KX827604	0	0	0	0	0	0	0	0	0	0	0.12	0.05	0	0.0130769	0.00825021	Amoxicillin, Ampicillin, Aztreonam, Cefepime, Ceftazidime, Ertapenem, Imipenem, Meropenem, Piperacillin, Piperacillin+Tazobactam, Temocillin	Beta-lactam
aadA10_1_U37105	0	0	0	0	0	0	0	0	0.01	0.02	0.05	0	0	0.00615385	0.00820804	Spectinomycin, Streptomycin	Aminoglycoside
aph(3')-Id_1_Z48231	0	0	0	0.15	0	0	0	0	0	0	0	0	0	0.0115385	0.00801737	Neomycin, Kanamycin, Lividomycin, Paromomycin, Ribostamycin	Aminoglycoside
VanHDX_6_DQ172830	0	0	0	0	0	0	0	0	0	0	0	0	0.15	0.0115385	0.00765356	Vancomycin, Teicoplanin	Glycopeptide
qnrB2_1_DQ351242	0	0	0	0	0	0	0	0.03	0.01	0	0	0	0	0.00307692	0.00756013	Ciprofloxacin	Quinolone
blaMUS-1_1_AF441286	0	0	0.07	0.09	0	0	0	0	0	0	0	0	0	0.0123077	0.00730841	Amoxicillin, Ampicillin, Piperacillin, Piperacillin+Tazobactam	Beta-lactam
fosA_4_ACWU01000146	0	0	0	0	0	0	0	0	0	0	0.15	0	0	0.0115385	0.00677128	Fosfomycin	Fosfomycin
catQ_1_M55620	0	0	0	0	0	0	0	0.02	0	0	0.04	0	0	0.00461538	0.00672924	Chloramphenicol	Amphenicol
dfrA8_1_U10186	0.18	0	0	0	0	0	0	0	0	0	0	0	0	0.0138462	0.00669504	Trimethoprim	Folate pathway antagonist
mcr-3.17_1_MH332767	0	0	0	0	0	0	0	0	0	0	0	0.12	0	0.00923077	0.00635841	Colistin	Polymyxin
blaLCR-1_1_X56809	0	0	0	0	0	0	0	0.02	0.01	0	0	0	0	0.00230769	0.00605165	Unknown Beta-lactam, Amoxicillin, Ampicillin	Beta-lactam
erm(36)_1_AF462611	0.06	0	0	0	0	0	0	0	0	0.02	0	0	0	0.00615385	0.00602653	Erythromycin, Lincomycin, Clindamycin, Quinupristin, Pristinamycin IA, Virginiamycin S	Macrolide, Lincosamide, Streptogramin B
lsa(A)_3_AY737526	0.05	0	0	0.02	0	0	0	0	0	0	0.07	0	0	0.0107692	0.00600205	Lincomycin, Clindamycin, Dalfopristin, Pristinamycin IIA, Virginiamycin M	Lincosamide, Streptogramin A
VanHBX_2_U35369	0.04	0	0.02	0.02	0	0.04	0.02	0	0	0	0	0	0	0.0107692	0.00582398	Vancomycin	Glycopeptide
blaOXA-228_1_JQ422053	0	0	0	0	0	0	0	0	0	0	0.1	0.02	0	0.00923077	0.00573754	Unknown Beta-lactam, Amoxicillin, Ampicillin, Ertapenem	Beta-lactam
Cfr(D)_1_NG_067192	0	0	0	0.03	0	0	0	0	0	0.02	0	0	0	0.00384615	0.00555923	Chloramphenicol, Florfenicol, Clindamycin, Lincomycin, Linezolid, Dalfopristin, Pristinamycin IIA, Virginiamycin M, Tiamulin	Amphenicol
erm(Y)_1_AB014481	0	0.15	0	0	0	0	0	0	0	0	0	0	0	0.0115385	0.00554368	Erythromycin, Lincomycin, Clindamycin, Quinupristin, Pristinamycin IA, Virginiamycin S	Macrolide, Lincosamide, Streptogramin B
tet(59)_1_KU736878	0	0	0	0.02	0	0	0	0	0	0	0.09	0	0	0.00846154	0.00553571	Doxycycline, Tetracycline	Tetracycline
blaOXA-205_1_JF800667	0.12	0	0	0	0	0	0	0	0	0	0.02	0	0	0.0107692	0.00548095	Unknown Beta-lactam, Amoxicillin, Ampicillin, Piperacillin	Beta-lactam
lnu(E)_1_KF287643	0	0	0	0	0	0	0	0	0	0	0.12	0	0	0.00923077	0.0052925	Lincomycin	Lincosamide
blaOXA-438_1_KP410734	0	0	0	0	0	0	0	0	0	0	0.11	0	0	0.00846154	0.0051098	Amoxicillin, Ampicillin, Cefepime, Ertapenem, Imipenem, Meropenem, Piperacillin, Piperacillin+Tazobactam, Aztreonam, Cefotaxime, Ceftazidime, Unknown Beta-lactam, Ticarcillin, Temocillin	Beta-lactam
cfiA1_1_AB087225	0	0	0	0	0	0	0	0	0	0.03	0	0	0	0.00230769	0.00493546	Unknown Beta-lactam	Beta-lactam
blaRAHN-2_2_HM114350	0	0	0	0	0	0	0	0	0	0	0.11	0	0	0.00846154	0.00485503	Amoxicillin, Ampicillin, Piperacillin	Beta-lactam
msr(C)_2_AF313494	0	0	0	0.06	0	0	0	0	0.01	0	0	0	0	0.00538462	0.00479639	Erythromycin, Telithromycin, Quinupristin, Pristinamycin IA, Virginiamycin S	Macrolide, Streptogramin B
blaOXA-287_1_NG_050609	0	0	0	0.09	0	0	0	0	0	0	0	0	0	0.00692308	0.00469952	Unknown Beta-lactam	Beta-lactam
nimF_1_AJ515145	0	0	0	0	0	0	0	0	0.02	0	0	0	0	0.00153846	0.00456408	Metronidazole	Nitroimidazole
fosA7_1_LAPJ01000014	0	0	0	0	0	0	0	0	0	0	0.09	0	0	0.00692308	0.00406609	Fosfomycin	Fosfomycin
blaTER-1_1_FJ263091	0	0	0	0	0.11	0	0	0	0	0	0	0	0	0.00846154	0.00400557	Unknown Beta-lactam	Beta-lactam
erm(45)_1_LN680996	0	0	0	0.07	0	0	0	0	0	0	0	0	0	0.00538462	0.00399746	Erythromycin, Lincomycin, Clindamycin, Quinupristin, Pristinamycin IA, Virginiamycin S	Macrolide, Lincosamide, Streptogramin B
aph(3'')-Ia_2_AP009493	0	0	0	0.07	0	0	0	0	0	0	0	0	0	0.00538462	0.003994	Streptomycin	Aminoglycoside
qepA2_1_EU847537	0	0	0	0	0	0	0	0	0	0	0.09	0	0	0.00692308	0.00391176	Ciprofloxacin	Quinolone
qacF_1_Z17326	0	0	0	0.07	0	0	0	0	0	0	0	0	0	0.00538462	0.00388484	Benzylkonium Chloride, Ethidium Bromide, Chlorhexidine, Cetylpyridinium Chloride	Quaternary Ammonium Compound
mcr-8_1_MG736312	0	0	0	0	0.02	0	0	0	0	0	0.05	0	0	0.00538462	0.00371717	Colistin	Polymyxin
ant(9)-Ia_2_M69221	0	0	0	0.04	0	0	0	0	0	0	0.04	0	0	0.00615385	0.00365446	Spectinomycin	Aminoglycoside
aac(6')-Iad_1_AB119105	0	0	0	0	0	0	0	0.02	0	0	0	0	0	0.00153846	0.00362876	Tobramycin, Dibekacin, Amikacin, Sisomicin, Netilmicin	Aminoglycoside
tet(J)_2_AF038993	0	0	0	0	0	0	0	0.02	0	0	0	0	0	0.00153846	0.00349236	Doxycycline, Tetracycline	Tetracycline
fosF_1_AY294333	0	0	0	0	0	0	0	0	0	0	0.07	0	0	0.00538462	0.00321874	Fosfomycin	Fosfomycin
fosB_4_CP000029	0.09	0	0	0	0	0	0	0	0	0	0	0	0	0.00692308	0.00320615	Fosfomycin	Fosfomycin
fos_2_FN543093	0	0	0	0	0	0	0	0	0	0	0.07	0	0	0.00538462	0.00314774	Fosfomycin	Fosfomycin
tet(41)_1_AY264780	0	0	0	0.02	0	0.03	0	0	0	0	0.01	0	0	0.00461538	0.00295831	Doxycycline, Tetracycline	Tetracycline
mph(K)_1_NC_000964	0	0	0.08	0	0	0	0	0	0	0	0	0	0	0.00615385	0.00290919	Spiramycin, Telithromycin	Macrolide
blaPAO_4_AY083592	0	0	0.05	0	0	0	0	0	0	0	0.03	0	0	0.00615385	0.00286416	Amoxicillin, Ampicillin, Cefepime, Ceftazidime	Beta-lactam
blaOXA-392_1_AB901044	0	0	0	0	0	0	0	0	0	0.01	0	0	0	0.000769231	0.00259402	Amoxicillin, Ampicillin, Cefepime, Piperacillin, Piperacillin+Tazobactam, Unknown Beta-lactam	Beta-lactam
VanE_1_AF136925	0	0	0	0.05	0	0	0	0	0	0	0	0	0	0.00384615	0.00252044	Vancomycin	Glycopeptide
ole(C)_1_L06249	0	0	0	0	0	0	0	0	0.01	0	0.02	0	0	0.00230769	0.00247769	Oleandomycin	Macrolide
blaOXY-1-1_1_Z30177	0	0	0	0	0	0	0	0	0	0	0.05	0	0	0.00384615	0.00207422	Amoxicillin, Ampicillin, Cefotaxime, Cefoxitin, Ceftazidime, Piperacillin, Piperacillin+Tazobactam, Ticarcillin	Beta-lactam
fosE_2_AY029772	0	0	0	0	0	0	0	0	0	0	0.05	0	0	0.00384615	0.0020706	Fosfomycin	Fosfomycin
blaIMP-18_1_AY780674	0	0	0	0	0	0	0	0	0	0	0.04	0	0	0.00307692	0.00199515	Amoxicillin, Ampicillin, Cefepime, Cefixime, Cefotaxime, Cefoxitin, Ceftazidime, Ertapenem, Imipenem, Meropenem, Piperacillin, Piperacillin+Tazobactam	Beta-lactam
mcr-5.2_1_MG384740	0	0	0	0	0	0	0	0	0.01	0	0	0	0	0.000769231	0.00192399	Colistin	Polymyxin
blaGOB-17_1_AY899332	0	0	0.03	0	0	0	0	0	0	0	0.02	0	0	0.00384615	0.00190306	Amoxicillin, Ampicillin, Cefoxitin, Ceftazidime, Ertapenem, Imipenem, Meropenem	Beta-lactam
VanHOX_1_KF478993	0	0	0	0	0	0	0	0.01	0	0	0.01	0	0	0.00153846	0.00182941	Vancomycin	Glycopeptide
blaMOX-7_1_GQ152602	0	0	0	0	0	0	0	0	0	0	0	0.03	0	0.00230769	0.00179161	Unknown Beta-lactam	Beta-lactam
otr(A)_1_X53401	0	0	0	0	0	0	0	0	0	0	0.04	0	0	0.00307692	0.00178947	Doxycycline, Tetracycline, Minocycline	Tetracycline
blaOXA-209_1_JF268688	0	0	0	0	0	0	0	0	0	0.01	0	0	0	0.000769231	0.00178908	Unknown Beta-lactam	Beta-lactam
aac(3)-Ib-aac(6')-Ib_1_AF355189	0	0	0.05	0	0	0	0	0	0	0	0	0	0	0.00384615	0.00178538	Amikacin, Gentamicin, Tobramycin, Streptomycin	Aminoglycoside
srm(B)_1_X63451	0	0	0	0.03	0	0	0	0	0	0	0	0	0	0.00230769	0.00178471	Spiramycin	Macrolide
aadK_1_M26879	0	0	0	0.03	0	0	0	0	0	0	0	0	0	0.00230769	0.00178052	Streptomycin	Aminoglycoside
aph(3')-IIc_1_AM743169	0	0	0	0	0	0	0	0	0	0	0.02	0	0	0.00153846	0.00175534	Butirosin, Kanamycin, Neomycin, Paromomycin	Aminoglycoside
blaZEG-1_1_AY265891	0	0	0	0	0	0	0	0	0	0	0.04	0	0	0.00307692	0.00169788	Unknown Beta-lactam	Beta-lactam
blaOXA-333_1_KF203107	0	0	0	0	0	0	0	0	0	0	0.03	0	0	0.00230769	0.0015567	Amoxicillin, Ampicillin, Unknown Beta-lactam	Beta-lactam
blaSPU-1_1_GQ919044	0	0	0	0	0	0	0	0	0	0	0.03	0	0	0.00230769	0.0014561	Amoxicillin, Ampicillin, Cefepime, Cefixime, Cefotaxime, Cefoxitin, Ceftazidime, Ertapenem, Imipenem, Meropenem, Piperacillin, Piperacillin+Tazobactam	Beta-lactam
tcr3_1_D38215	0	0.04	0	0	0	0	0	0	0	0	0	0	0	0.00307692	0.00135013	Doxycycline, Tetracycline	Tetracycline
tet(57)_1_KP137702	0	0	0	0.02	0	0	0	0	0	0	0	0	0	0.00153846	0.0012718	Doxycycline, Tetracycline	Tetracycline
mcr-3.1_1_KY924928	0	0	0	0	0	0	0	0	0	0	0	0.02	0	0.00153846	0.00126934	Colistin	Polymyxin
blaOXA-53_1_AY289608	0	0	0	0	0	0	0	0	0.01	0	0	0	0	0.000769231	0.00125402	Ceftazidime	Beta-lactam
vga(D)_1_GQ205627	0	0	0	0.02	0	0	0	0	0	0	0	0	0	0.00153846	0.00124636	Dalfopristin, Pristinamycin IIA, Virginiamycin M	Streptogramin A
nimA_1_X71444	0	0	0	0	0	0	0.03	0	0	0	0	0	0	0.00230769	0.00120385	Metronidazole	Nitroimidazole
mcr-9_1_NZ_NAAN01000063.1	0	0	0	0	0	0	0	0	0	0	0.03	0	0	0.00230769	0.00118915	Colistin	Polymyxin
blaGES-1_1_HQ170511	0	0	0	0	0	0	0	0	0	0.01	0	0	0	0.000769231	0.00115853	Amoxicillin, Ampicillin, Cefoxitin, Ceftazidime, Piperacillin, Ticarcillin, Cefotaxime, Aztreonam	Beta-lactam
blaZ_10_FR823292	0	0	0	0.02	0	0	0	0	0	0	0	0	0	0.00153846	0.0011542	Amoxicillin, Ampicillin, Penicillin, Piperacillin	Beta-lactam
blaACC-3_1_AF180958	0	0	0	0	0	0	0	0	0	0	0.02	0	0	0.00153846	0.00113552	Amoxicillin, Ampicillin, Cefotaxime, Cefoxitin, Ceftazidime, Piperacillin, Piperacillin+Tazobactam, Ticarcillin	Beta-lactam
VanH_bc_1_Y15705	0	0	0	0	0	0	0	0	0	0	0.02	0	0	0.00153846	0.0011123	Vancomycin, Teicoplanin	Glycopeptide
vat(C)_1_AF015628	0	0	0	0	0	0	0	0	0	0	0.02	0	0	0.00153846	0.00100491	Dalfopristin, Pristinamycin IIA, Virginiamycin M	Streptogramin A
blaIMP-58_1_KU647281	0	0	0	0	0	0	0	0	0	0	0.02	0	0	0.00153846	0.000997574	Amoxicillin, Ampicillin, Cefepime, Cefixime, Cefotaxime, Cefoxitin, Ceftazidime, Ertapenem, Imipenem, Meropenem, Piperacillin, Piperacillin+Tazobactam	Beta-lactam
VanHFX_1_AF155139	0	0	0	0	0	0	0	0	0	0	0.01	0	0	0.000769231	0.000994879	Vancomycin	Glycopeptide
VanEXY_1_FJ872411	0	0	0	0.02	0	0	0	0	0	0	0	0	0	0.00153846	0.000944383	Vancomycin	Glycopeptide
aac(3)-IIIb_1_L06160	0	0	0	0	0	0	0	0	0	0	0.02	0	0	0.00153846	0.000870107	Gentamicin, Tobramycin, Dibekacin, Sisomicin	Aminoglycoside
blaPEDO-1_1_KP109677	0	0	0	0	0	0	0	0	0	0	0.02	0	0	0.00153846	0.00085854	Amoxicillin, Ampicillin, Cefepime, Cefixime, Cefotaxime, Cefoxitin, Ceftazidime, Ertapenem, Imipenem, Meropenem, Piperacillin, Piperacillin+Tazobactam	Beta-lactam
blaSED1_1_AF321608	0	0	0	0	0	0	0	0	0	0	0.02	0	0	0.00153846	0.000832435	Amoxicillin, Ampicillin, Piperacillin, Ticarcillin, Piperacillin+Tazobactam	Beta-lactam
mcr-10_1_MN179494	0	0	0	0	0	0	0	0	0	0	0.02	0	0	0.00153846	0.000792764	Colistin	Polymyxin
blaACT-7_1_FJ237368	0	0	0	0	0	0	0	0	0	0	0	0	0	0	0.000778593	Amoxicillin, Ampicillin, Cefotaxime, Cefoxitin, Ceftazidime, Piperacillin, Piperacillin+Tazobactam, Ticarcillin	Beta-lactam
VanHDX_7_AB242319	0	0	0	0	0	0	0	0	0	0	0	0	0	0	0.000714897	Vancomycin, Teicoplanin	Glycopeptide
blaOXA-20_2_AF024602	0	0	0	0	0	0.02	0	0	0	0	0	0	0	0.00153846	0.000664021	Amoxicillin, Ampicillin, Unknown Beta-lactam	Beta-lactam
otr(C)_1_AY509111	0	0	0	0	0	0	0	0	0	0	0.01	0	0	0.000769231	0.000608086	Doxycycline, Tetracycline	Tetracycline
vanXmurFvanWI_1_CP001336	0	0	0	0	0	0	0	0	0	0	0.01	0	0	0.000769231	0.00052886	Vancomycin, Teicoplanin	Glycopeptide
VanC1XY_2_DQ022190	0	0	0	0	0	0	0	0	0	0	0.01	0	0	0.000769231	0.000401086	Vancomycin	Glycopeptide
dldHA2X_1_AL939117	0	0	0	0	0	0	0	0	0	0	0.01	0	0	0.000769231	0.000240502	Vancomycin	Glycopeptide
mecB_1_NC_011996	0	0	0	0	0	0	0	0	0	0	0	0	0	0	0.00023039	Amoxicillin, Ampicillin, Cefepime, Cefixime, Cefotaxime, Cefoxitin, Ceftazidime, Ertapenem, Imipenem, Meropenem, Piperacillin, Piperacillin+Tazobactam	Beta-lactam
aph(2'')-Ig_1_CP004067	0	0	0	0	0	0	0	0	0	0	0	0	0	0	0.000173519	Amikacin, Gentamicin, Tobramycin, Kanamycin	Aminoglycoside
blaZ_12_M15195	0	0	0	0	0	0	0	0	0	0	0	0	0	0	0.000168046	Amoxicillin, Ampicillin, Penicillin, Piperacillin	Beta-lactam
vanXmurFvanKWI_1_NZAGAF01000127	0	0	0	0	0	0	0	0	0	0	0	0	0	0	0.000141096	Vancomycin, Teicoplanin	Glycopeptide

## Sheet: S5
Table S5. Case-control associations for ARGs. Numbers are RPKM values. Column "mean_all_farm_samples" shows the mean value of all samples from farms (excluding forest piglets).
ARG cluster	Case	Control	Ratio	Mean	wilcox_paired	wilcox_paired_fdr	mean_all_farm_samples_(excluding_forest)	Phenotype	Class
tet(Q)_4_Z21523	133.773	75.1556	1.7799	104.464	0.0002	0.0096	130.238	Doxycycline, Tetracycline, Minocycline	Tetracycline
cfxA_1_U38243	29.1005	15.0589	1.9324	22.0797	0.0059	0.139	27.3011	Cefoxitin, Ampicillin, Unknown Beta-lactam	Beta-lactam
blaBRO-2_1_Z54181	21.5002	5.7381	3.7469	13.6192	0.0082	0.139	25.323	Amoxicillin, Ampicillin, Penicillin, Piperacillin	Beta-lactam
tet(44)_2_FN594949	16.2266	10.769	1.5068	13.4978	0.013	0.1644	14.4697	Doxycycline, Tetracycline, Minocycline	Tetracycline
blaOXA-347_1_ACWG01000053	28.6353	20.9061	1.3697	24.7707	0.0161	0.1644	21.2826	Unknown Beta-lactam	Beta-lactam
erm(T)_4_AJ488494	9.2617	13.934	0.6647	11.5978	0.026	0.221	12.6473	Erythromycin, Lincomycin, Clindamycin, Quinupristin, Pristinamycin IA, Virginiamycin S	Macrolide, Lincosamide, Streptogramin B
tet(X3)_1_MK134375	28.2689	16.9279	1.67	22.5984	0.0399	0.2778	21.9088	Doxycycline, Tetracycline, Minocycline, Tigecycline	Tetracycline
ant(6)-Ib_1_FN594949	12.6688	7.3565	1.7221	10.0127	0.0436	0.2778	11.1436	Streptomycin	Aminoglycoside
ClpL_1_CP023753	20.7911	25.2752	0.8226	23.0331	0.0685	0.3884	22.9865	Temperature	Heat
tet(X5)_1_CP040912	38.258	23.1372	1.6535	30.6976	0.0894	0.4557	29.7409	Doxycycline, Tetracycline, Minocycline, Tigecycline	Tetracycline
erm(F)_3_M17808	50.8358	35.297	1.4402	43.0664	0.1094	0.4972	39.2484	Erythromycin, Lincomycin, Clindamycin, Quinupristin, Pristinamycin IA, Virginiamycin S	Macrolide, Lincosamide, Streptogramin B
aadA2b_1_D43625	19.0377	12.3425	1.5425	15.6901	0.1237	0.4972	17.7518	Spectinomycin, Streptomycin	Aminoglycoside
erm(B)_18_X66468	53.8263	74.3182	0.7243	64.0722	0.1267	0.4972	65.5124	Erythromycin, Lincomycin, Clindamycin, Quinupristin, Pristinamycin IA, Virginiamycin S	Macrolide, Lincosamide, Streptogramin B
tet(H)_3_Y15510	140.941	82.8019	1.7021	111.871	0.1832	0.5788	102.644	Doxycycline, Tetracycline	Tetracycline
sul2_10_AM183225	397.476	295.61	1.3446	346.543	0.1833	0.5788	338.382	Sulfamethoxazole	Folate pathway antagonist
aph(3'')-Ib_3_AF321550	354.826	271.27	1.308	313.048	0.1999	0.5788	311.905	Streptomycin	Aminoglycoside
cfxA6_1_GQ342996	12.5673	9.0704	1.3855	10.8189	0.2042	0.5788	11.3993	Unknown Beta-lactam	Beta-lactam
mef(A)_1_AJ971089	26.8163	19.9153	1.3465	23.3658	0.2043	0.5788	24.8475	Erythromycin, Azithromycin	Macrolide
catA3_1_X07848	61.4585	51.5011	1.1933	56.4798	0.2268	0.5788	73.4297	Chloramphenicol	Amphenicol
tet(O/W/32/O)_1_EF065523	18.5646	20.4322	0.9086	19.4984	0.227	0.5788	21.1971	Doxycycline, Tetracycline, Minocycline	Tetracycline
mcr-6.1_1_MF176240	32.2224	44.0458	0.7316	38.1341	0.2615	0.635	32.6095	Colistin	Polymyxin
mph(E)_2_JF769133	11.6503	22.3247	0.5219	16.9875	0.2939	0.678	17.0894	Erythromycin	Macrolide
aph(6)-Id_1_M28829	215.671	162.034	1.331	188.852	0.3058	0.678	220.381	Streptomycin	Aminoglycoside
msr(E)_1_FR751518	12.7868	22.2691	0.5742	17.5279	0.3355	0.6876	18.3357	Erythromycin, Azithromycin, Quinupristin, Pristinamycin IA, Virginiamycin S	Macrolide, Streptogramin B
mph(G)_1_AB571865	34.0285	8.974	3.7919	21.5012	0.3371	0.6876	22.8132	Erythromycin	Macrolide
aph(3')-IIIa_1_AF330699	70.8444	122.002	0.5807	96.4233	0.3673	0.6928	98.4122	Kanamycin, Amikacin, Neomycin, Butirosin, Isepamicin, Lividomycin, Paromomycin, Ribostamycin	Aminoglycoside
lsa(E)_1_JX560992	12.1887	8.3384	1.4618	10.2635	0.3872	0.6928	15.1249	Lincomycin, Clindamycin, Dalfopristin, Pristinamycin IIA, Virginiamycin M, Tiamulin	Lincosamide, Streptogramin A, Pleuromutilin
blaNDM-19_1_MF370080	11.6309	18.1015	0.6425	14.8662	0.3879	0.6928	12.6314	Amoxicillin, Ampicillin, Cefepime, Cefixime, Cefotaxime, Cefoxitin, Ceftazidime, Ertapenem, Imipenem, Meropenem, Piperacillin, Piperacillin+Tazobactam	Beta-lactam
blaROB-1_2_AF022114	467.566	390.66	1.1969	429.113	0.394	0.6928	411.17	Penicillin, Amoxicillin, Ampicillin	Beta-lactam
mef(C)_1_AB571865	35.3274	10.804	3.2698	23.0657	0.4256	0.7056	23.2081	Erythromycin	Macrolide
ant(6)-Ia_2_KF421157	26.3678	33.1267	0.796	29.7473	0.4289	0.7056	30.8747	Streptomycin	Aminoglycoside
tet(40)_2_AM419751	27.9595	30.8895	0.9051	29.4245	0.4433	0.7065	27.9526	Doxycycline, Tetracycline	Tetracycline
mcr-2.1_1_LT598652	35.8624	32.9694	1.0877	34.4159	0.4806	0.7427	36.0223	Colistin	Polymyxin
aph(3')-Ia_4_AF498082	129.367	107.147	1.2074	118.257	0.5117	0.7456	145.897	Neomycin, Kanamycin, Lividomycin, Paromomycin, Ribostamycin, Unknown Aminoglycoside	Aminoglycoside
aadA13_1_AY713504	15.5977	10.6842	1.4599	13.141	0.5117	0.7456	14.0247	Spectinomycin, Streptomycin	Aminoglycoside
blaADC-25_1_EF016355	10.2383	19.298	0.5305	14.7682	0.5896	0.8213	12.5054	Unknown Beta-lactam	Beta-lactam
tet(W)_1_DQ060146	46.3165	45.3353	1.0216	45.8259	0.6022	0.8213	46.3499	Doxycycline, Tetracycline, Minocycline	Tetracycline
blaACI-1_1_AJ007350	7.5266	12.5614	0.5992	10.044	0.6204	0.8213	10.145	Amoxicillin, Ampicillin, Ticarcillin, Ceftazidime, Cefotaxime	Beta-lactam
tet(Y)_2_AB089606	73.5765	53.6939	1.3703	63.6352	0.628	0.8213	78.2172	Doxycycline, Tetracycline	Tetracycline
aac(3)-IV_1_DQ241380	15.8448	10.4367	1.5182	13.1407	0.7143	0.8763	15.2155	Gentamicin, Tobramycin, Apramycin, Dibekacin, Netilmicin, Sisomicin	Aminoglycoside
tet(M)_1_X92947	17.3387	18.4946	0.9375	17.9166	0.7545	0.8763	16.3715	Doxycycline, Tetracycline, Minocycline	Tetracycline
msr(D)_3_AF227520	9.5627	12.1629	0.7862	10.8628	0.7626	0.8763	13.0972	Erythromycin, Azithromycin, Telithromycin, Quinupristin, Pristinamycin IA, Virginiamycin S	Macrolide, Streptogramin B
aadA14_1_AJ884726	61.9676	93.384	0.6636	77.6758	0.7688	0.8763	102.263	Spectinomycin, Streptomycin	Aminoglycoside
lnu(C)_1_AY928180	81.5011	105.838	0.7701	93.6697	0.7732	0.8763	120.523	Lincomycin	Lincosamide
ant(6)-Ia_3_KF864551	17.9266	17.3673	1.0322	17.647	0.7732	0.8763	15.8154	Streptomycin	Aminoglycoside
tet(O)_1_M18896	58.7376	62.6041	0.9382	60.6709	0.792	0.8781	111.143	Doxycycline, Tetracycline, Minocycline	Tetracycline
aac(3)-IIa_1_X51534	26.4396	23.3518	1.1322	24.8957	0.8878	0.9536	55.2439	Apramycin, Gentamicin, Tobramycin, Dibekacin, Netilmicin, Sisomicin	Aminoglycoside
formA_1_X73835	27.3825	37.2393	0.7353	32.3109	0.8975	0.9536	27.4304	Formaldehyde	Aldehyde
tet(B)_1_AP000342	129.845	134.676	0.9641	132.261	0.9267	0.9645	140.82	Doxycycline, Tetracycline, Minocycline	Tetracycline
sul1_11_DQ914960	14.0239	15.1215	0.9274	14.5727	1	1	15.4869	Sulfamethoxazole	Folate pathway antagonist
blaOXA-85_1_JANA01000064	14.9188	8.527	1.7496	11.7229	1	1	10.0313	Amoxicillin, Ampicillin	Beta-lactam

## Sheet: S6
Table S6. Case-control associations for ARG classes. Numbers are RPKM values.
Class	Case	Control	Ratio	Mean	wilcox_paired	wilcox_paired_fdr
Tetracycline	788.879	621.963	1.268	705.421	0.012	0.168
Pleuromutilin	18.055	12.802	1.41	15.428	0.045	0.318
Streptogramin A	21.477	16.512	1.301	18.995	0.073	0.339
Heat	20.791	25.275	0.823	23.033	0.12	0.419
Folate pathway antagonist	419.078	316.512	1.324	367.795	0.188	0.466
Beta-lactam	640.753	554.012	1.157	597.382	0.245	0.466
Streptogramin B	151.432	172.908	0.876	162.17	0.245	0.466
Lincosamide	247.758	275.289	0.9	261.524	0.266	0.466
Quaternary Ammonium Compound	10.525	11.96	0.88	11.243	0.402	0.626
Aldehyde	27.383	37.239	0.735	32.311	0.505	0.699
Aminoglycoside	1013.8	916.145	1.107	964.974	0.55	0.699
Amphenicol	88.848	88.168	1.008	88.508	0.732	0.854
Polymyxin	72.182	78.799	0.916	75.491	0.851	0.916
Macrolide	269.745	239.942	1.124	254.843	0.918	0.918

## Sheet: S7
Table S6. Strain metadata and genome assembly assembly statistics.
Strain	Original_name	BioSample	Serovar_lab	Host	Isolation_source	Isolation_source_detail	Collection_date	Geographic location	Farm	# contigs	Largest contig	Total length	GC (%)	N50	N90	L50	L90	# total reads	# left	# right	Mapped (%)	Properly paired (%)	Avg. coverage depth	Coverage >= 1x (%)	# N's per 100 kbp
BN1	BN-1	SAMN29093723	2	Pig	Brain	Pericardic, Joint, Cerebrospinal fluid	2017	Spain	ES3	26	377345	2047226	41.16	222774	54292	4	14	8611962	4303627	4303627	99.95	98.88	628	100	4.88
DE102T	1296-2	SAMN29093724	neg for 1,2,4,7,9	Pig	Tonsil swab	Tonsil swab	2020	Germany	DE1	50	370171	2356306	39.7	108987	42930	7	21	894644	446462	446462	99.99	98.01	92	99.98	25.46
DE304T	1332-3	SAMN29093725	neg for 1,2,4,7,9	Pig	Tonsil swab	Tonsil swab	2020	Germany	DE3	161	146395	2499923	41.33	34019	8820	21	76	674909	335885	335885	99.93	93.26	64	99.98	24
DE406T	1369-34	SAMN29093726	neg for 1,2,4,7,9	Pig	Tonsil swab	Tonsil swab	2020	Germany	DE4	58	223134	2263612	41.7	88327	30479	9	25	788127	392863	392863	99.99	97.46	84	100	8.84
DE512T1	10032-11a	SAMN29093727	neg for 1,2,4,7,9	Pig	Tonsil swab	Tonsil swab	2020	Germany	DE5	20	400908	2169683	42.31	250121	68774	4	11	1066008	532151	532151	99.99	98.98	117	100	0
DE609B	1399 Gehirn	SAMN29093728	2	Pig	Brain	Brain	2020	Germany	DE6	24	305965	2031150	41.21	219701	64589	4	13	468641	233992	233992	99.98	98.95	56	99.99	9.85
JT3	JT-3	SAMN29093729		Pig	Joint	Joint	2018	Spain	ES4	91	179090	2081587	41.07	39259	13668	17	49	9290077	4637943	4637943	99.77	96.32	663	99.99	14.41
JT4	JT-4	SAMN29093730	9	Pig	Brain	Cerebrospinal fluid and Joint	2018	Spain	ES4	48	188400	2107417	41.04	100505	35581	7	22	7567505	3781606	3781606	99.93	98.27	536	99.99	9.49
JT6	JT-6	SAMN29093731		Pig	Brain	Cerebrospinal fluid	2018	Spain	ES4	133	125267	2374545	41.39	33286	10421	20	68	9098325	4523031	4523031	99.56	95.28	565	99.97	29.48
JT9	JT-9	SAMN29093732		Pig	Brain	Cerebrospinal fluid	2018	Spain	ES4	23	342136	2150292	40.96	179036	51577	5	13	8223525	4110018	4110018	99.96	99.04	571	99.99	13.95
RC1	RC4-1L	SAMN29093733	2	Pig	Lung	Lung	2017	Spain	ES2	19	378377	2117201	41.09	188995	62935	4	12	8030309	4011579	4011579	99.95	98.93	566	99.98	18.89
SR24031	2403-1-1-1	SAMN29094742	9	Pig	Systemic		2019	Netherlands	NL1	60	186722	2150803	41.29	81562	19811	10	29	8972265	4480304	4480304	99.79	97.85	620	100	0
SR24032	2403-2-1-1	SAMN29094743	7	Pig	Systemic		2019	Netherlands	NL1	86	131031	1976072	41.15	40614	11187	16	48	8091901	4031359	4031359	99.66	96.2	607	99.99	15.18
SR25241	2524-1-1-1	SAMN29094744	9	Pig	Systemic		2019	Netherlands	NL1	66	187071	2159978	41.29	78823	19100	11	31	7355355	3673594	3673594	99.87	98.03	507	100	4.63
SR25242	2524-2-1-1	SAMN29094745	7	Pig	Systemic		2019	Netherlands	NL1	89	131031	1976650	41.15	40614	10920	16	49	7048377	3510317	3510317	99.96	96.33	530	100	5.06
SR25861	2586-1-1-1	SAMN29094746	9	Pig	Systemic		2019	Netherlands	NL1	58	187071	2151250	41.29	81562	19811	10	29	7861489	3926386	3926386	99.86	98.34	544	100	0
SR25862	2586-2-1-1	SAMN29094747	9	Pig	Systemic		2019	Netherlands	NL1	61	187071	2152084	41.29	81562	19811	10	29	8905034	4444591	4444591	99.89	98.03	616	100	4.65
SR25863	2586-3-1-1	SAMN29094748	7	Pig	Lung		2019	Netherlands	NL1	86	131031	1976525	41.15	40614	11186	16	48	7185616	3579953	3579953	99.89	96.52	540	100	5.06
